# Supplementary material for: Bis{4-[(3-phenyl­allyl­idene)amino]cyclo­hexyl}methane trichloro­methane solvate
Source: Acta Crystallogr Sect E Struct Rep Online. 2008 Nov 13;64(Pt 12):o2362. doi: 10.1107/S1600536808037380 (PMC2959948; doi:10.1107/S1600536808037380)
Supplement: Supplementary file 2 [file e-64-o2362-Isup2.hkl]

# 
# h,k,l, Fc-squared, Fo-squared, sigma(Fo-squared) and status flag 
# 
data_I
_shelx_title ' p1 in P-1' 
_shelx_refln_list_code          4 
_shelx_F_calc_maximum      202.10 
_exptl_crystal_F_000      1184.00 
_reflns_d_resolution_high  0.7703 
 
loop_ 
 _symmetry_equiv_pos_as_xyz 
 'x, y, z' 
 '-x, -y, -z' 
 
_cell_length_a    11.7987 
_cell_length_b    15.7755 
_cell_length_c    17.1014 
_cell_angle_alpha  80.427 
_cell_angle_beta   85.050 
_cell_angle_gamma  78.600 
 
_shelx_F_squared_multiplier     1.000 
 
loop_ 
 _refln_index_h 
 _refln_index_k 
 _refln_index_l 
 _refln_F_squared_calc 
 _refln_F_squared_meas 
 _refln_F_squared_sigma 
 _refln_observed_status 
   1   0   0       89.84       60.17      6.38 o 
   2   0   0       71.99       34.72     16.41 o 
   3   0   0     6246.47     5163.46    169.57 o 
   4   0   0    10343.24     9955.44    241.73 o 
   5   0   0       75.34       90.99     10.96 o 
   6   0   0      664.63      591.73     22.18 o 
   7   0   0        4.21      -11.08     19.60 o 
   8   0   0      137.42      108.51     35.10 o 
   9   0   0      637.66      609.18     28.68 o 
  10   0   0      589.12      618.24     33.35 o 
  11   0   0        1.28       43.23     29.63 o 
  12   0   0        1.37       43.20     37.83 o 
  13   0   0        6.68      -40.11     40.11 o 
  14   0   0        2.53      -37.38     42.85 o 
 -14   1   0        0.03       45.58     37.38 o 
 -13   1   0       17.45       35.55     39.20 o 
 -12   1   0       37.09       36.47     23.66 o 
 -11   1   0        1.96      -23.12     33.73 o 
 -10   1   0       50.36       44.73     21.42 o 
  -9   1   0       36.89       37.16     14.59 o 
  -8   1   0      446.90      421.46     39.66 o 
  -7   1   0       35.20       26.15     11.27 o 
  -6   1   0     1791.83     1885.95     58.85 o 
  -5   1   0       25.81       11.88     19.60 o 
  -4   1   0     2478.03     2032.29     60.63 o 
  -3   1   0        0.08        4.56      7.09 o 
  -1   1   0       64.46       68.37      8.20 o 
   3   1   0    14044.21    11993.27    280.38 o 
   4   1   0      198.41      271.71     24.61 o 
   5   1   0      104.61      192.40     16.43 o 
   6   1   0     3369.86     3415.78     89.14 o 
   7   1   0       55.20       69.88     14.24 o 
   8   1   0      209.60      208.39     19.31 o 
   9   1   0      820.61      793.15     32.06 o 
  10   1   0       11.80        5.72     17.51 o 
  11   1   0       94.17       47.33     47.86 o 
  12   1   0       92.87       90.89     17.65 o 
  13   1   0       52.81       86.61     34.64 o 
  14   1   0      325.80      334.58     48.32 o 
  15   1   0      105.64      216.97     47.41 o 
 -14   2   0       91.79       96.64     41.02 o 
 -13   2   0       28.94       58.35     31.00 o 
 -12   2   0      155.62       84.78     28.26 o 
 -11   2   0       10.88        7.33     32.36 o 
 -10   2   0       12.92       20.65     35.55 o 
  -9   2   0      190.60      185.05     18.72 o 
  -8   2   0      119.65      124.85     15.14 o 
  -7   2   0     3031.91     2971.72     84.03 o 
  -6   2   0       84.84       83.42     12.25 o 
  -5   2   0      590.91      497.34     24.61 o 
  -4   2   0     4262.09     4042.26    206.49 o 
  -3   2   0      865.52      983.85     30.28 o 
  -2   2   0    10353.60     9997.41    242.03 o 
   2   2   0       65.15      153.63     19.14 o 
   3   2   0     1438.62     1539.54     35.08 o 
   4   2   0      941.19      881.82     28.17 o 
   5   2   0        0.16       43.19      9.57 o 
   6   2   0      283.04      261.74     67.92 o 
   7   2   0      231.10      264.62     15.96 o 
   8   2   0      336.69      495.41     24.01 o 
   9   2   0       10.46        8.52     12.84 o 
  10   2   0      246.13      226.03     18.04 o 
  11   2   0      145.90      110.16     35.10 o 
  12   2   0       33.57       33.48     15.95 o 
  13   2   0        5.99       15.50     27.35 o 
  14   2   0       22.18       -5.47     44.67 o 
  15   2   0        3.45      -23.70     49.23 o 
 -14   3   0        3.24      -33.73     33.73 o 
 -13   3   0       79.69      112.13     47.41 o 
 -12   3   0        1.96       11.85     25.53 o 
 -11   3   0       17.62       80.83     23.36 o 
 -10   3   0       24.57      -15.26     17.36 o 
  -9   3   0      849.74      882.48     48.32 o 
  -8   3   0       34.02       45.45     15.32 o 
  -7   3   0     3805.76     4041.94    113.61 o 
  -6   3   0       13.60      -11.97     11.97 o 
  -5   3   0       11.15       15.79     14.13 o 
  -4   3   0     1389.29     1331.13     38.96 o 
  -3   3   0     3119.66     3189.69     83.80 o 
  -2   3   0     6686.63     7027.89    174.64 o 
  -1   3   0     6855.65     6386.45    156.96 o 
   0   3   0    10673.35     9781.00    241.00 o 
   1   3   0      120.16      145.94     36.47 o 
   3   3   0      185.73      118.13      8.15 o 
   4   3   0     1248.52     1256.06     31.68 o 
   5   3   0     1603.46     1404.46     36.24 o 
   6   3   0     3699.18     3597.00     82.27 o 
   7   3   0       71.07       86.88     14.13 o 
   8   3   0      162.51      174.04     17.78 o 
   9   3   0       15.59        8.34     10.68 o 
  10   3   0       71.10       69.16     24.61 o 
  11   3   0       27.51       12.91     33.28 o 
  12   3   0       19.81        0.46     15.43 o 
  13   3   0      115.00      170.48     45.58 o 
  14   3   0        6.04       -3.65     33.73 o 
  15   3   0        3.42       35.55     39.20 o 
 -14   4   0        2.41      -33.73     33.73 o 
 -13   4   0       78.20       95.72     31.91 o 
 -12   4   0       63.70       80.23     31.91 o 
 -11   4   0        5.98       51.17     19.70 o 
 -10   4   0        1.33       19.20     17.00 o 
  -9   4   0      713.51      703.47     59.26 o 
  -8   4   0       22.28       19.49     15.51 o 
  -7   4   0      698.36      682.63     50.14 o 
  -6   4   0      337.73      372.01     27.35 o 
  -5   4   0      123.26      118.53     13.32 o 
  -4   4   0      232.57      322.91     25.53 o 
  -3   4   0      788.94      939.84     66.09 o 
  -2   4   0      270.40      269.81     13.85 o 
  -1   4   0     4044.62     4318.91    113.13 o 
   0   4   0       39.73       48.32     11.85 o 
   1   4   0     2045.32     2103.68     80.23 o 
   3   4   0       33.15       14.47      9.12 o 
   4   4   0     2875.74     2711.01     59.35 o 
   5   4   0     2850.06     2594.32     60.60 o 
   6   4   0      213.99      123.06     10.42 o 
   7   4   0        6.26      -14.69     20.06 o 
   8   4   0      265.17      394.82     18.69 o 
   9   4   0       51.77       59.58     12.97 o 
  10   4   0       19.42       57.61     11.60 o 
  11   4   0       20.60       29.83     13.39 o 
  12   4   0        6.74       14.31     14.89 o 
  13   4   0        5.76       24.61     27.35 o 
  14   4   0        0.39        8.20     31.91 o 
  15   4   0        1.76       20.06     39.20 o 
 -13   5   0       42.94       41.02     37.38 o 
 -12   5   0       10.36      -40.11     40.11 o 
 -11   5   0        0.36       28.26     29.17 o 
 -10   5   0       10.62       26.25     17.07 o 
  -9   5   0      218.26      228.37     36.01 o 
  -8   5   0      135.32      130.71     20.06 o 
  -7   5   0      400.19      409.81     54.24 o 
  -6   5   0      107.17      105.26     15.77 o 
  -5   5   0     1306.89     1189.62     43.76 o 
  -4   5   0       97.48       70.89     11.55 o 
  -3   5   0      152.03      157.25     40.11 o 
  -2   5   0      165.17      210.46     22.79 o 
  -1   5   0     3751.31     3506.75     94.74 o 
   0   5   0     8783.26     8955.62    225.58 o 
   1   5   0      467.77      506.25     41.94 o 
   2   5   0     1608.62     1745.18     36.47 o 
   3   5   0      176.37      166.65      5.70 o 
   4   5   0      261.54      178.30     14.13 o 
   5   5   0      229.73      183.31     10.62 o 
   6   5   0      665.16      697.50     22.75 o 
   7   5   0        5.43       26.58      8.56 o 
   8   5   0      166.97      258.52     47.41 o 
   9   5   0      298.28      350.64     36.01 o 
  10   5   0       95.14      156.31     19.14 o 
  11   5   0       23.33       22.27     13.13 o 
  12   5   0       76.04       67.53     17.24 o 
  13   5   0       13.69       62.90     30.08 o 
  14   5   0       68.36       27.35     29.17 o 
  15   5   0        1.52      -13.67     31.91 o 
 -13   6   0        6.54        2.73     51.05 o 
 -12   6   0        0.28        1.82     28.26 o 
 -11   6   0       98.76       68.37     30.08 o 
 -10   6   0      213.37      138.60     25.47 o 
  -9   6   0       37.30       27.42     16.43 o 
  -8   6   0       11.72       17.02     13.49 o 
  -7   6   0     2517.65     2676.23     92.08 o 
  -6   6   0      247.14      293.43     23.25 o 
  -5   6   0     2529.72     2521.49     73.95 o 
  -4   6   0      304.62      424.51     21.24 o 
  -3   6   0       34.31       56.97     11.60 o 
  -2   6   0     1252.79     1319.11     40.29 o 
  -1   6   0     1537.73     1397.36     68.83 o 
   0   6   0        8.08       -1.33      7.29 o 
   1   6   0        4.16        9.12     10.94 o 
   2   6   0     8018.54     7709.13    135.37 o 
   3   6   0      344.36      401.81     10.75 o 
   4   6   0     4171.08     4056.27     66.94 o 
   5   6   0      772.19     1161.75     75.21 o 
   6   6   0     1031.94     1179.68     37.83 o 
   7   6   0      772.22      776.12     24.51 o 
   8   6   0      500.80      513.66     19.22 o 
   9   6   0      293.20      349.19     20.07 o 
  10   6   0      328.45      540.74     25.85 o 
  11   6   0       95.50       96.12     15.85 o 
  12   6   0       77.79       94.38     16.76 o 
  13   6   0       55.92       51.44     21.67 o 
  14   6   0        2.94       11.85     26.44 o 
  15   6   0        5.93       10.94     30.08 o 
 -13   7   0        7.24       -2.73     32.82 o 
 -12   7   0        2.09      -30.08     30.08 o 
 -11   7   0       87.04       79.31     39.20 o 
 -10   7   0       93.29      195.09     39.20 o 
  -9   7   0      184.60      135.82     22.26 o 
  -8   7   0        0.67      -17.52     17.52 o 
  -7   7   0     1385.74     1358.07     56.92 o 
  -6   7   0      163.34      213.29     17.72 o 
  -5   7   0      713.12      759.38     38.75 o 
  -4   7   0      244.19      208.48     15.43 o 
  -3   7   0      208.88      281.70     18.36 o 
  -2   7   0      579.56      707.47     28.04 o 
  -1   7   0     4087.47     4176.10    114.74 o 
   0   7   0      516.59      578.90     21.88 o 
   1   7   0     1672.64     1795.96     54.70 o 
   2   7   0      941.81     1067.74     36.73 o 
   3   7   0     3162.13     3209.85     70.09 o 
   4   7   0    13462.42    13773.79    338.22 o 
   5   7   0     1033.51      871.53     21.66 o 
   6   7   0       18.62        9.31      8.36 o 
   7   7   0       52.53       32.85     12.76 o 
   8   7   0      518.97      564.33     22.55 o 
   9   7   0        2.21       13.30     11.57 o 
  10   7   0       46.16      131.94     37.38 o 
  11   7   0      110.91      123.37     28.26 o 
  12   7   0       57.34       91.56     19.60 o 
  13   7   0        4.59      -22.34     22.34 o 
  14   7   0       11.33       13.67     35.55 o 
  15   7   0        5.06      -31.00     49.23 o 
 -12   8   0       18.41        8.20     34.64 o 
 -11   8   0       12.15       27.35     28.26 o 
 -10   8   0       32.30       41.94     27.35 o 
  -9   8   0       13.36       30.75     23.70 o 
  -8   8   0        5.25        5.26     27.35 o 
  -7   8   0      437.91      503.38     33.50 o 
  -6   8   0       20.06       30.54     14.18 o 
  -5   8   0      679.36      727.49     78.86 o 
  -4   8   0      348.65      416.81     22.55 o 
  -3   8   0      550.53      519.26     25.76 o 
  -2   8   0       15.87       13.33     10.03 o 
  -1   8   0      106.76       77.96     12.70 o 
   0   8   0      189.30      172.30     15.50 o 
   1   8   0     2060.26     1884.39     55.61 o 
   2   8   0     4405.32     4767.02    108.61 o 
   3   8   0      962.35      938.65     26.74 o 
   4   8   0      279.59      413.30     23.70 o 
   5   8   0      922.27     1019.44     39.07 o 
   6   8   0       22.44       -5.29      5.29 o 
   7   8   0      754.75      708.82     45.58 o 
   8   8   0       39.13       47.23     12.31 o 
   9   8   0       16.31       21.70     12.76 o 
  10   8   0      156.69      219.04     20.51 o 
  11   8   0        1.93      -11.32     17.69 o 
  12   8   0       65.94       67.84     35.55 o 
  13   8   0       34.52      103.81     23.66 o 
  14   8   0       13.11       43.76     41.94 o 
 -12   9   0       15.92      -33.73     33.73 o 
 -11   9   0        0.02      -31.00     31.00 o 
 -10   9   0        5.89       14.59     25.53 o 
  -9   9   0       54.34      -15.50     26.44 o 
  -8   9   0      118.76      113.13     19.05 o 
  -7   9   0       17.99        7.90     21.66 o 
  -6   9   0        7.31        2.66     25.98 o 
  -5   9   0     1883.33     2030.32    128.09 o 
  -4   9   0      517.30      586.55     30.76 o 
  -3   9   0      277.63      254.54     18.81 o 
  -2   9   0        1.86       12.58     12.14 o 
  -1   9   0      741.63      710.33     30.92 o 
   0   9   0        5.05        8.20      8.20 o 
   1   9   0        7.95       -0.91     10.03 o 
   2   9   0     1930.91     2134.08     49.32 o 
   3   9   0       62.04       51.76      4.44 o 
   4   9   0     1255.20     1186.29     32.25 o 
   5   9   0      688.48      763.73     35.10 o 
   6   9   0        1.01        3.65     11.60 o 
   7   9   0      152.72      215.44     17.32 o 
   8   9   0      535.88      595.62     25.98 o 
   9   9   0        4.80       22.35     17.32 o 
  10   9   0        1.81       -2.82     13.76 o 
  11   9   0        2.52       -2.49     13.49 o 
  12   9   0        8.30       -5.73     20.11 o 
  13   9   0       28.89       31.18     19.21 o 
  14   9   0        1.71       28.26     31.91 o 
 -11  10   0        0.01       -0.91     50.14 o 
 -10  10   0       12.50       34.64     40.11 o 
  -9  10   0       13.26       -5.47     26.44 o 
  -8  10   0       11.94       22.79     37.38 o 
  -7  10   0      113.58      107.67     21.01 o 
  -6  10   0      158.04      143.34     21.80 o 
  -5  10   0      334.68      321.66     25.76 o 
  -4  10   0      121.19      131.61     25.98 o 
  -3  10   0      171.28      150.39     17.32 o 
  -2  10   0       53.31       93.08     13.49 o 
  -1  10   0      121.17      152.20     38.75 o 
   0  10   0        1.30       -7.29      9.12 o 
   1  10   0      839.99      798.61     30.08 o 
   2  10   0       68.54       51.56      4.80 o 
   3  10   0       31.41       42.23     19.14 o 
   4  10   0      988.33     1289.29     33.66 o 
   5  10   0       51.28       44.51      6.66 o 
   6  10   0      164.79      156.40     11.85 o 
   7  10   0      468.39      337.88     38.29 o 
   8  10   0      186.69      189.59     17.78 o 
   9  10   0       82.83       68.34     15.04 o 
  10  10   0       26.90       33.75      7.75 o 
  11  10   0        0.47       -9.26     13.32 o 
  12  10   0       11.41       54.10     23.47 o 
  13  10   0       44.00       -4.39     22.79 o 
  14  10   0       39.24       51.05     38.29 o 
 -10  11   0       56.67       28.26     35.55 o 
  -9  11   0        4.84       35.55     41.94 o 
  -8  11   0       11.71       34.64     27.35 o 
  -7  11   0      182.85      205.49     56.52 o 
  -6  11   0        0.44       11.74     15.06 o 
  -5  11   0        1.21      -12.24     13.35 o 
  -4  11   0       32.79       57.77     14.78 o 
  -3  11   0      308.18      332.86     26.89 o 
  -2  11   0      158.01      138.05     15.70 o 
  -1  11   0      120.35      143.13     17.32 o 
   0  11   0      415.83      479.53     25.53 o 
   1  11   0        3.19       12.76     10.03 o 
   2  11   0        0.23       -1.82      4.89 o 
   3  11   0       89.63      101.19      6.38 o 
   4  11   0       47.95       65.31     15.04 o 
   5  11   0       29.22       18.89      8.56 o 
   6  11   0        3.25       -6.38     12.14 o 
   7  11   0      174.88      184.55     25.07 o 
   8  11   0       17.14       16.11      5.36 o 
   9  11   0        7.54       23.08      8.20 o 
  10  11   0       54.77       73.26     12.76 o 
  11  11   0        8.41        1.71     33.73 o 
  12  11   0        9.01       16.05     10.28 o 
  13  11   0        3.50      -11.57     11.57 o 
  14  11   0        3.55      -16.41     33.73 o 
 -10  12   0        1.00      -20.06     38.29 o 
  -9  12   0        0.27      -21.88     31.00 o 
  -8  12   0       36.55      155.89     49.23 o 
  -7  12   0        8.51       31.91     38.29 o 
  -6  12   0      109.23      120.57     24.92 o 
  -5  12   0        1.86      -20.77     20.77 o 
  -4  12   0       44.84       58.12     19.60 o 
  -3  12   0      102.86       96.02     17.72 o 
  -2  12   0        0.07      -11.91     11.91 o 
  -1  12   0       17.66       31.91     12.76 o 
   0  12   0      413.39      441.24     26.44 o 
   1  12   0       18.43       29.17     13.67 o 
   2  12   0      122.56      112.82     10.48 o 
   3  12   0      740.89      794.05     20.97 o 
   4  12   0      381.96      414.97     15.65 o 
   5  12   0        2.51        6.09      8.79 o 
   6  12   0       35.58       35.68     24.16 o 
   7  12   0      146.81      221.69     23.52 o 
   8  12   0        0.09        0.19     11.85 o 
   9  12   0        0.55       -1.39     22.34 o 
  10  12   0        4.37       -7.78     18.02 o 
  11  12   0        6.13       -0.04     10.11 o 
  12  12   0      102.85       78.91     25.63 o 
  13  12   0       68.08      127.63     37.38 o 
  -9  13   0        2.98      -18.23     51.05 o 
  -8  13   0        0.97       49.23     34.64 o 
  -7  13   0       59.26       53.79     28.26 o 
  -6  13   0        2.97       -6.38     25.53 o 
  -5  13   0        4.79       -6.41     18.72 o 
  -4  13   0       29.58       15.17     17.20 o 
  -3  13   0        2.77       11.59     17.78 o 
  -2  13   0        2.24        5.17     17.78 o 
  -1  13   0        2.23       11.85     14.59 o 
   0  13   0        0.11        0.00     11.85 o 
   1  13   0      482.25      505.97     31.91 o 
   2  13   0      844.55      907.56     27.35 o 
   3  13   0       10.16        7.29      4.56 o 
   4  13   0      698.33      725.68     27.35 o 
   5  13   0       16.25       29.94      9.60 o 
   6  13   0       34.16       14.04     19.21 o 
   7  13   0      190.22      113.44     24.12 o 
   8  13   0       68.34       58.19     22.97 o 
   9  13   0        4.28       16.48      8.20 o 
  10  13   0        0.79       10.03      9.12 o 
  11  13   0        9.24       23.70     30.08 o 
  12  13   0       14.85       62.90     43.76 o 
  13  13   0        7.92       14.59     33.73 o 
  -8  14   0       92.78       41.94     45.58 o 
  -7  14   0        2.13       60.17     37.38 o 
  -6  14   0      120.36       85.70     32.82 o 
  -5  14   0      128.91       73.84     40.11 o 
  -4  14   0        0.55        3.07     15.78 o 
  -3  14   0       19.98       45.23     24.92 o 
  -2  14   0      148.60       99.37     19.14 o 
  -1  14   0      105.56       82.96     19.14 o 
   0  14   0      235.65      256.17     25.53 o 
   1  14   0      275.43      290.82     24.61 o 
   2  14   0        0.69        5.20      5.03 o 
   3  14   0      279.31      319.08     12.76 o 
   4  14   0       33.43       32.82      9.12 o 
   5  14   0       16.34       21.88      9.12 o 
   6  14   0        0.10       -5.83     16.41 o 
   7  14   0       67.50       92.15     19.70 o 
   8  14   0       88.95      132.78     24.11 o 
   9  14   0       75.06      103.93     39.20 o 
  10  14   0       28.58       53.79     27.35 o 
  11  14   0       58.45       53.79     41.94 o 
  12  14   0      129.81      186.89     39.20 o 
  -6  15   0       63.35       41.94     51.05 o 
  -5  15   0        4.57       10.94     27.35 o 
  -4  15   0        8.94       85.70     30.08 o 
  -3  15   0       99.17       20.97     30.08 o 
  -2  15   0       46.16       -7.29     18.23 o 
  -1  15   0      131.61      113.96     20.06 o 
   0  15   0       23.74       45.58     19.14 o 
   1  15   0       61.24       76.03      9.10 o 
   2  15   0       20.78       -1.82     15.50 o 
   3  15   0       19.01       17.32      5.47 o 
   4  15   0      198.90      190.54     13.67 o 
   5  15   0        3.52       -2.73      9.12 o 
   6  15   0       34.35       33.26     14.59 o 
   7  15   0      237.18      188.58     24.47 o 
   8  15   0        0.95      -23.70     23.70 o 
   9  15   0      153.99      153.16     32.82 o 
  10  15   0       47.15       51.05     31.00 o 
  12  15   0        5.91      102.11     39.20 o 
  -6  16   0       14.76      -20.97     31.91 o 
  -5  16   0        2.76      -31.00     31.00 o 
  -4  16   0       22.36        4.42     19.65 o 
  -3  16   0        0.70      -21.88     21.88 o 
  -2  16   0       74.57       91.17     28.26 o 
  -1  16   0       14.13      -15.50     20.97 o 
   0  16   0        1.98       -8.20     15.50 o 
   1  16   0        0.01       -7.48      7.48 o 
   2  16   0       89.53      100.28     18.23 o 
   3  16   0        7.64        8.20      5.47 o 
   4  16   0       75.69       63.82     10.03 o 
   5  16   0       44.50       42.85     10.94 o 
   6  16   0       99.16       64.73     33.73 o 
   7  16   0        3.14       31.91     21.88 o 
   8  16   0      275.91      201.48     41.94 o 
   9  16   0       59.22       86.61     31.00 o 
  10  16   0       95.93       72.02     44.67 o 
  11  16   0       39.70        4.56     28.26 o 
  -5  17   0        6.00       47.12     23.52 o 
  -4  17   0       33.54       81.14     31.91 o 
  -3  17   0       14.39      -29.17     29.17 o 
  -2  17   0       17.65       30.08     28.26 o 
  -1  17   0       23.84       55.61     25.53 o 
   0  17   0       48.38       10.94     26.44 o 
   1  17   0        1.01       -5.09      7.72 o 
   2  17   0        0.01       -3.65      9.12 o 
   3  17   0       41.65       41.02      6.38 o 
   4  17   0       13.58       23.70     10.94 o 
   5  17   0      302.70      303.58     23.70 o 
   6  17   0       37.82       49.23     31.00 o 
   7  17   0       36.05       41.02     25.53 o 
   8  17   0        2.05       31.00     28.26 o 
   9  17   0       18.15       19.14     34.64 o 
  10  17   0       11.62       17.32     31.91 o 
  -4  18   0       23.38       65.64     51.96 o 
  -3  18   0       23.61       39.20     34.64 o 
  -2  18   0        1.05       64.73     33.73 o 
  -1  18   0        1.88       31.00     29.17 o 
   0  18   0       23.34       25.05     26.89 o 
   1  18   0        2.55      -11.85     23.70 o 
   2  18   0       13.80       -6.38     11.85 o 
   3  18   0        3.19       -9.12     21.88 o 
   4  18   0      107.20      112.13     39.20 o 
   5  18   0        1.56      -13.67     26.44 o 
   6  18   0       40.55       75.67     28.26 o 
   7  18   0       17.40      119.43     45.58 o 
   8  18   0        0.08       36.47     29.17 o 
   9  18   0      124.63      208.77     59.26 o 
  -2  19   0       17.34       25.53     34.64 o 
  -1  19   0        0.28      -27.35     27.35 o 
   0  19   0        1.86       31.91     41.94 o 
   1  19   0        2.76       -8.20     38.29 o 
   2  19   0        0.35       20.97     40.11 o 
   3  19   0        0.03       61.99     41.94 o 
   4  19   0       38.13       45.58     28.26 o 
   5  19   0        3.39        3.65     24.61 o 
   6  19   0       29.13       35.55     30.08 o 
   7  19   0        0.23      -11.85     41.94 o 
   1  20   0       20.91       30.08     29.17 o 
   2  20   0        3.58       -6.38     27.35 o 
   3  20   0        4.99       50.14     34.64 o 
   4  20   0        0.01       10.94     26.44 o 
  -3 -20   1       39.62       59.26     31.91 o 
  -7 -19   1       61.96       17.32     28.26 o 
  -6 -19   1        0.15      -41.94     41.94 o 
  -5 -19   1        2.01       24.61     30.08 o 
  -4 -19   1       20.22       48.32     29.17 o 
  -3 -19   1       35.21       27.35     32.82 o 
  -2 -19   1        9.69       11.85     27.35 o 
  -1 -19   1        2.61       23.70     31.91 o 
   0 -19   1        0.96      -27.35     31.00 o 
   2 -19   1       11.56      -12.76     31.91 o 
  -9 -18   1       98.60       79.31     49.23 o 
  -8 -18   1       29.25       23.70     31.91 o 
  -7 -18   1        5.20        8.20     28.26 o 
  -6 -18   1       65.67        2.73     37.38 o 
  -5 -18   1        0.63       44.67     24.61 o 
  -4 -18   1        7.68      -27.35     27.35 o 
  -3 -18   1       64.45      121.25     39.20 o 
  -2 -18   1        1.66       24.61     26.44 o 
  -1 -18   1       27.88       29.17     29.17 o 
   0 -18   1        5.08       28.26     29.17 o 
   1 -18   1       34.48       58.35     39.20 o 
   2 -18   1        0.15       10.03     26.44 o 
   3 -18   1       55.79      117.60     53.79 o 
 -10 -17   1        1.29      -20.06     31.91 o 
  -9 -17   1        1.83        8.20     31.00 o 
  -8 -17   1        0.43       10.03     27.35 o 
  -7 -17   1        1.83       20.97     24.61 o 
  -6 -17   1        9.80      -36.47     36.47 o 
  -5 -17   1       23.13      -12.76     24.61 o 
  -4 -17   1       40.73       31.00      8.20 o 
  -3 -17   1       12.82       17.32      9.12 o 
  -2 -17   1        0.61        0.00     10.03 o 
  -1 -17   1       73.85       77.92     13.67 o 
   0 -17   1       47.84      105.75     37.38 o 
   1 -17   1      111.69       85.70     27.35 o 
   2 -17   1       11.17       25.53     30.08 o 
   4 -17   1        4.21       27.35     28.26 o 
   5 -17   1        5.17      -21.88     30.08 o 
 -11 -16   1        0.14        1.82     31.91 o 
 -10 -16   1        5.92       41.02     40.11 o 
  -9 -16   1       19.97       41.02     31.91 o 
  -8 -16   1       34.28        6.38     25.53 o 
  -7 -16   1       43.02       -4.56     24.61 o 
  -6 -16   1        0.27       -9.12     32.82 o 
  -5 -16   1      181.90      168.66     32.82 o 
  -4 -16   1        5.99       10.03      9.12 o 
  -3 -16   1       19.88       14.59      8.20 o 
  -2 -16   1        1.61       23.70     10.03 o 
  -1 -16   1      132.17      133.82     12.76 o 
   0 -16   1        0.17      -10.03     18.23 o 
   1 -16   1        5.73      -21.88     21.88 o 
   2 -16   1        2.77       14.59     22.79 o 
   3 -16   1       78.91       91.17     31.91 o 
   4 -16   1        8.81       42.85     27.35 o 
   5 -16   1       24.29       12.76     44.67 o 
   6 -16   1       48.14       89.34     51.96 o 
 -11 -15   1       99.30      281.70     54.70 o 
 -10 -15   1       67.69       93.90     34.64 o 
  -9 -15   1       36.72       31.00     36.47 o 
  -8 -15   1        0.13        1.82     24.61 o 
  -7 -15   1       54.60       67.92     21.27 o 
  -6 -15   1      404.31      392.84     25.26 o 
  -5 -15   1        1.76        5.47     14.59 o 
  -4 -15   1      494.45      480.44     23.70 o 
  -3 -15   1        0.28       -4.56      7.29 o 
  -2 -15   1        5.03        0.00      8.20 o 
  -1 -15   1       37.35       44.12     13.67 o 
   0 -15   1       38.37       40.11     15.50 o 
   1 -15   1       65.90      119.43     20.97 o 
   2 -15   1        4.89        6.38     15.50 o 
   3 -15   1        0.04        9.12     22.79 o 
   4 -15   1       11.12        2.12     18.56 o 
   5 -15   1       25.07        3.65     41.94 o 
   6 -15   1        0.21      -30.08     30.08 o 
   7 -15   1       64.99       94.81     36.47 o 
 -12 -14   1       15.63      -10.03     51.05 o 
 -11 -14   1        1.02       -1.82     29.17 o 
 -10 -14   1        1.18       70.20     30.08 o 
  -9 -14   1      361.77      335.49     38.29 o 
  -8 -14   1      101.51       86.33     21.23 o 
  -7 -14   1      405.03      356.42     27.12 o 
  -6 -14   1       20.00       42.85     15.47 o 
  -5 -14   1       42.53       48.21     13.12 o 
  -4 -14   1      248.27      243.41     14.59 o 
  -3 -14   1      191.58      193.27      9.12 o 
  -2 -14   1       65.30       72.02     17.32 o 
  -1 -14   1       72.16       81.14     14.59 o 
   0 -14   1       78.51       84.78     18.23 o 
   1 -14   1       29.27       26.44     13.67 o 
   2 -14   1       14.81       18.23     14.59 o 
   3 -14   1      154.79      137.54     17.37 o 
   4 -14   1        1.01      -10.03     33.73 o 
   5 -14   1       82.84       87.52     29.17 o 
   6 -14   1       63.17       82.05     29.17 o 
   7 -14   1        5.41      -30.08     30.08 o 
   8 -14   1       47.82       55.61     33.73 o 
 -13 -13   1       50.85       25.53     52.88 o 
 -12 -13   1        6.44       39.20     42.85 o 
 -11 -13   1      207.87      280.79     38.29 o 
 -10 -13   1        3.36       82.96     36.47 o 
  -9 -13   1       89.79       76.85     19.46 o 
  -8 -13   1        0.78       35.01     22.54 o 
  -7 -13   1        0.25       19.29     17.96 o 
  -6 -13   1      194.13      185.37     21.47 o 
  -5 -13   1       53.78       63.23     17.09 o 
  -4 -13   1       21.45       16.41      7.29 o 
  -3 -13   1       53.61       47.41      4.56 o 
  -2 -13   1        8.10       24.61     17.32 o 
  -1 -13   1      118.57       86.61     17.32 o 
   0 -13   1       22.31       24.61     13.67 o 
   1 -13   1       66.19       95.72     16.41 o 
   2 -13   1       20.79       61.08     13.67 o 
   3 -13   1        8.23       16.51     16.29 o 
   4 -13   1        2.16      -19.74     37.83 o 
   5 -13   1      109.81      149.58     55.61 o 
   6 -13   1      164.78      136.75     29.17 o 
   7 -13   1       31.97      -26.44     26.44 o 
   8 -13   1       11.12       20.97     32.82 o 
   9 -13   1       84.99       60.17     37.38 o 
 -13 -12   1       11.89        0.91     42.85 o 
 -12 -12   1       14.93       28.89     17.88 o 
 -11 -12   1        8.12       40.90     28.72 o 
 -10 -12   1       29.32       20.17     20.55 o 
  -9 -12   1        0.64        7.27     13.22 o 
  -8 -12   1      880.97      793.50     47.41 o 
  -7 -12   1      325.97      334.98     25.46 o 
  -6 -12   1      576.49      621.43     33.87 o 
  -5 -12   1        0.73       20.97     13.20 o 
  -4 -12   1     2743.92     3003.50     74.12 o 
  -3 -12   1       59.60       80.23      5.47 o 
  -2 -12   1      815.75      831.43     37.38 o 
  -1 -12   1        9.90        8.20     10.03 o 
   0 -12   1       53.82       58.35     13.67 o 
   1 -12   1       99.64      116.69     19.14 o 
   2 -12   1      650.31      615.66     29.00 o 
   3 -12   1      120.85      111.96     18.72 o 
   4 -12   1        2.29       17.32     14.83 o 
   5 -12   1       88.48      140.05     28.72 o 
   6 -12   1       69.74       42.40     19.01 o 
   7 -12   1        5.34        0.00     24.61 o 
   8 -12   1        2.11       -9.12     36.47 o 
   9 -12   1       43.81       14.59     31.91 o 
  10 -12   1       80.50      237.03     59.26 o 
 -13 -11   1        3.08       16.33     20.52 o 
 -12 -11   1       10.63      -13.02     16.41 o 
 -11 -11   1      100.67       67.41     10.87 o 
 -10 -11   1       52.80       42.49      9.18 o 
  -9 -11   1        3.25        7.97      6.89 o 
  -8 -11   1      138.45      102.12     11.40 o 
  -7 -11   1      207.99      176.95     22.79 o 
  -6 -11   1      316.34      301.78     21.90 o 
  -5 -11   1      651.08      651.58     71.56 o 
  -4 -11   1       62.40       74.32     15.04 o 
  -3 -11   1      111.61      110.31      9.12 o 
  -2 -11   1      195.50      251.62     20.06 o 
  -1 -11   1      337.35      329.11     20.97 o 
   0 -11   1      413.60      397.48     23.70 o 
   1 -11   1      218.17      251.62     20.97 o 
   2 -11   1      232.83      228.54     19.86 o 
   3 -11   1        7.35       21.40     12.20 o 
   4 -11   1       10.25       19.45     13.49 o 
   5 -11   1       49.28       60.59     22.34 o 
   6 -11   1        0.43      -18.88     18.88 o 
   7 -11   1       28.03       33.95     17.72 o 
   8 -11   1       13.22       -7.29     28.26 o 
   9 -11   1        3.34       13.67     32.82 o 
  10 -11   1       12.85       44.67     34.64 o 
 -14 -10   1        8.04      -46.49     46.49 o 
 -13 -10   1       65.56       21.33     35.10 o 
 -12 -10   1      274.27      341.81     40.57 o 
 -11 -10   1      146.28       91.67     24.61 o 
 -10 -10   1        1.14       -2.36     12.92 o 
  -9 -10   1       16.23       18.05      8.66 o 
  -8 -10   1       24.66       31.28     20.97 o 
  -7 -10   1        0.40       -0.06     15.04 o 
  -6 -10   1      141.47       95.25      6.13 o 
  -5 -10   1      227.97      244.36     42.39 o 
  -4 -10   1      412.81      466.54     25.53 o 
  -3 -10   1      169.88      146.80      8.88 o 
  -2 -10   1      672.17      732.06     30.08 o 
  -1 -10   1      476.38      457.65     24.61 o 
   0 -10   1      105.88      115.78     13.67 o 
   1 -10   1      121.40      120.34     14.59 o 
   2 -10   1      331.35      401.49     22.45 o 
   3 -10   1        0.34       -1.37     11.60 o 
   4 -10   1      134.51      173.73     17.07 o 
   5 -10   1      515.02      563.64     34.09 o 
   6 -10   1        1.39       25.06     26.89 o 
   7 -10   1       47.28       26.44     29.17 o 
   8 -10   1      686.92      526.94     54.70 o 
   9 -10   1        1.78      -17.32     27.35 o 
  10 -10   1        0.41        9.12     47.41 o 
  11 -10   1       17.64       27.35     31.91 o 
 -14  -9   1       24.15       56.52     31.91 o 
 -13  -9   1       20.03       20.95     21.90 o 
 -12  -9   1        9.55       34.22     34.64 o 
 -11  -9   1       38.80       43.21     14.83 o 
 -10  -9   1        6.33        6.40     13.99 o 
  -9  -9   1       40.27       60.42     12.65 o 
  -8  -9   1       29.26       25.20     10.08 o 
  -7  -9   1      460.80      442.19     20.06 o 
  -6  -9   1      167.42      109.16     15.11 o 
  -5  -9   1      307.81      312.91     21.01 o 
  -4  -9   1      528.30      578.30     52.42 o 
  -3  -9   1      160.27      120.43     11.40 o 
  -2  -9   1     3813.27     4124.32    117.60 o 
  -1  -9   1      174.32      214.24     14.59 o 
   0  -9   1        2.18        1.82     10.03 o 
   1  -9   1      145.14      168.01     11.30 o 
   2  -9   1      630.29      677.16     29.97 o 
   3  -9   1        5.62        0.96     12.46 o 
   4  -9   1      203.13      173.76     17.78 o 
   5  -9   1        6.58        5.07     14.17 o 
   6  -9   1        5.65       -2.32     31.45 o 
   7  -9   1       14.67       -2.43     16.36 o 
   8  -9   1       81.43       73.76     19.01 o 
   9  -9   1       12.85       25.53     26.44 o 
  10  -9   1       17.22       18.23     29.17 o 
  11  -9   1       33.37       11.85     29.17 o 
  12  -9   1       25.79      128.54     43.76 o 
 -14  -8   1        7.52       25.53     35.55 o 
 -13  -8   1        0.26       26.92     24.47 o 
 -12  -8   1      201.64      178.13     25.76 o 
 -11  -8   1      101.25       77.96     15.85 o 
 -10  -8   1      190.54      187.11     17.03 o 
  -9  -8   1        3.27      -12.41     32.82 o 
  -8  -8   1       38.83       63.97     13.59 o 
  -7  -8   1      628.16      691.27     24.79 o 
  -6  -8   1     2303.74     2087.50     46.95 o 
  -5  -8   1      198.49      199.13     20.06 o 
  -4  -8   1     1179.46      998.00     28.84 o 
  -3  -8   1       88.36       78.30     11.40 o 
  -2  -8   1     2897.79     3274.82     73.02 o 
  -1  -8   1      156.26      127.63     11.85 o 
   0  -8   1      963.22     1114.04     35.55 o 
   1  -8   1      133.10      118.64     11.91 o 
   2  -8   1      809.92      918.14     56.98 o 
   3  -8   1       87.07       51.65     11.81 o 
   4  -8   1      407.44      470.80     26.89 o 
   5  -8   1      171.89      155.08     15.31 o 
   6  -8   1      367.78      319.36     26.89 o 
   7  -8   1        1.41       25.49     21.42 o 
   8  -8   1      112.06      105.53     19.46 o 
   9  -8   1       37.98       43.03     60.17 o 
  10  -8   1        1.12       14.59     28.26 o 
  11  -8   1        3.00      -11.85     28.26 o 
  12  -8   1       30.04      -18.23     30.08 o 
 -14  -7   1       56.03       74.76     35.55 o 
 -13  -7   1       67.48       16.18     22.07 o 
 -12  -7   1        7.33       12.47     20.56 o 
 -11  -7   1        9.01      -16.42     16.42 o 
 -10  -7   1       30.12       64.45     14.89 o 
  -9  -7   1      305.27      242.41     15.85 o 
  -8  -7   1       21.80       58.88     15.04 o 
  -7  -7   1       15.03        2.73     15.95 o 
  -6  -7   1       17.03       -6.38     12.31 o 
  -5  -7   1     1696.71     1635.22     41.02 o 
  -4  -7   1      266.69      176.47     15.96 o 
  -3  -7   1      114.22      172.02      9.18 o 
  -2  -7   1      311.25      300.71     10.51 o 
  -1  -7   1     1961.21     2077.66     63.82 o 
   0  -7   1      829.55      898.89     31.91 o 
   1  -7   1        5.18       -6.03     19.14 o 
   2  -7   1      886.60     1027.72     34.09 o 
   3  -7   1       34.70        5.28     13.22 o 
   4  -7   1      489.14      504.84     67.92 o 
   5  -7   1      321.47      295.88     47.41 o 
   6  -7   1      102.89       99.68     17.32 o 
   7  -7   1      187.46      213.27     24.16 o 
   8  -7   1      279.98      254.82     23.52 o 
   9  -7   1       10.87       33.70     16.72 o 
  10  -7   1      209.76      197.83     41.02 o 
  11  -7   1        0.09      -10.94     38.29 o 
  12  -7   1        8.16      -41.02     41.02 o 
  13  -7   1        2.82        4.56     36.47 o 
 -15  -6   1        9.21       11.85     35.55 o 
 -14  -6   1        4.27       -4.56     29.17 o 
 -13  -6   1       59.66       81.81     20.51 o 
 -12  -6   1        0.87       -6.11     17.37 o 
 -11  -6   1      166.94      131.03     17.91 o 
 -10  -6   1       24.71        4.41     10.77 o 
  -9  -6   1      429.91      302.32     17.51 o 
  -8  -6   1        4.18       32.21     13.37 o 
  -7  -6   1      132.72      109.16     25.98 o 
  -6  -6   1      452.71      390.59     21.88 o 
  -5  -6   1        6.42       -9.57      9.57 o 
  -4  -6   1     2246.02     2930.65     55.89 o 
  -3  -6   1      695.86      753.38     16.46 o 
  -2  -6   1     1691.89     1840.32     37.34 o 
  -1  -6   1      933.89      854.22     31.00 o 
   0  -6   1        0.62        0.00      9.12 o 
   1  -6   1      775.98      818.32     28.68 o 
   2  -6   1        0.53        2.82     10.51 o 
   3  -6   1       74.90      114.00     11.16 o 
   4  -6   1      649.94      691.65     28.36 o 
   5  -6   1       62.28       56.46     12.56 o 
   6  -6   1        8.17       -5.22     11.55 o 
   7  -6   1      350.55      384.84     25.12 o 
   8  -6   1       70.57       92.71     17.00 o 
   9  -6   1        7.55       10.40     18.69 o 
  10  -6   1       10.64       29.87     17.72 o 
  11  -6   1        4.07       10.03     26.44 o 
  12  -6   1       34.65      -20.06     28.26 o 
  13  -6   1       79.51       80.23     37.38 o 
 -15  -5   1       47.22      -15.50     33.73 o 
 -14  -5   1       40.15       95.72     34.64 o 
 -13  -5   1        2.04      -26.43     26.43 o 
 -12  -5   1        4.97       26.96     15.78 o 
 -11  -5   1        0.05      -14.49     14.49 o 
 -10  -5   1      448.91      424.85     22.07 o 
  -9  -5   1      560.74      503.62     37.83 o 
  -8  -5   1      989.72     1063.67    103.02 o 
  -7  -5   1        1.17       16.29      9.61 o 
  -6  -5   1      133.72       77.89      9.25 o 
  -5  -5   1    12081.68    12184.97    238.56 o 
  -4  -5   1     3330.49     2884.87     72.93 o 
  -3  -5   1      279.13      295.76      8.46 o 
  -2  -5   1        5.97        9.17      6.38 o 
  -1  -5   1     2833.30     2816.05     75.99 o 
   0  -5   1       17.95      100.28     16.41 o 
   1  -5   1        4.63       11.46     19.60 o 
   2  -5   1     1436.02     1400.40     40.60 o 
   3  -5   1      369.47      371.64     18.94 o 
   4  -5   1       64.15       84.25     10.62 o 
   5  -5   1        0.57      -11.80     11.80 o 
   6  -5   1       79.08       70.64     18.05 o 
   7  -5   1       13.06       10.17     21.88 o 
   8  -5   1      322.90      379.54     32.82 o 
   9  -5   1      114.49       92.42     24.16 o 
  10  -5   1       14.92       36.95     18.56 o 
  11  -5   1      135.99      159.54     31.91 o 
  12  -5   1       60.64       56.52     31.00 o 
  13  -5   1       11.78       20.06     32.82 o 
 -15  -4   1        9.36      -11.85     41.02 o 
 -14  -4   1       11.37       90.25     44.67 o 
 -13  -4   1      132.35      111.22     28.26 o 
 -12  -4   1      224.99      249.07     35.55 o 
 -11  -4   1      227.97      172.04     19.14 o 
 -10  -4   1       39.77       21.21     26.44 o 
  -9  -4   1      188.60      188.29     14.89 o 
  -8  -4   1       30.72       18.93     26.44 o 
  -7  -4   1       12.13       11.25     12.29 o 
  -6  -4   1     4043.36     4645.54    176.41 o 
  -5  -4   1     1749.93     1518.02     37.39 o 
  -4  -4   1      350.46      487.55     17.03 o 
  -3  -4   1     2158.78     1994.80     69.74 o 
  -1  -4   1        1.14       -7.00      7.00 o 
   0  -4   1       86.46       56.52      8.20 o 
   1  -4   1     3166.73     3046.44    135.84 o 
   2  -4   1      161.46      182.38     12.84 o 
   3  -4   1       51.97       34.14      9.33 o 
   4  -4   1     3011.06     3273.78     91.29 o 
   5  -4   1       58.07       39.20     10.31 o 
   6  -4   1        0.02        4.35      9.98 o 
   7  -4   1     1010.70     1138.79     44.22 o 
   8  -4   1      299.68      321.84     33.73 o 
   9  -4   1      378.86      367.56     44.67 o 
  10  -4   1      275.95      226.95     23.21 o 
  11  -4   1       59.18       52.25     20.11 o 
  12  -4   1       61.26      -28.26     41.02 o 
  13  -4   1        1.18        0.00     31.91 o 
  14  -4   1       11.91      -48.32     48.32 o 
 -15  -3   1        1.35       93.90     51.96 o 
 -14  -3   1       32.43       34.64     30.08 o 
 -13  -3   1      137.00      120.34     31.91 o 
 -12  -3   1       33.57       41.57     15.51 o 
 -11  -3   1       54.78       85.26     17.91 o 
 -10  -3   1       15.66        5.29     11.16 o 
  -9  -3   1       86.75       79.49     18.62 o 
  -8  -3   1        0.77        0.91     17.32 o 
  -7  -3   1       33.87       40.57     19.60 o 
  -6  -3   1       43.26       57.59     11.60 o 
  -5  -3   1      651.71      457.35     47.41 o 
  -4  -3   1     2813.12     2375.84     68.65 o 
  -3  -3   1      658.40      710.00     19.60 o 
  -2  -3   1     4672.04     4947.55    168.66 o 
  -1  -3   1       17.86       25.08     11.40 o 
   0  -3   1     5225.14     5160.88    134.92 o 
   1  -3   1      741.47      758.49     25.76 o 
   2  -3   1      559.44      594.43     22.31 o 
   3  -3   1      116.94      114.67     11.85 o 
   4  -3   1       43.42       26.86      9.61 o 
   5  -3   1      181.43      178.81     15.11 o 
   6  -3   1      284.51      322.96     19.31 o 
   7  -3   1       23.04       40.77     29.17 o 
   8  -3   1      173.72      154.52     17.07 o 
   9  -3   1      435.38      416.23     25.31 o 
  10  -3   1        3.33       18.21     15.51 o 
  11  -3   1      197.34      162.48     24.75 o 
  12  -3   1      306.65      262.56     38.29 o 
  13  -3   1        6.18        4.56     41.94 o 
  14  -3   1        7.66      -36.47     36.47 o 
 -15  -2   1       16.50      104.84     36.47 o 
 -14  -2   1        0.20        2.73     26.44 o 
 -13  -2   1       36.85      143.13     43.76 o 
 -12  -2   1       15.19        5.53     25.98 o 
 -11  -2   1        0.74       12.38     15.96 o 
 -10  -2   1       14.01       25.38     14.49 o 
  -9  -2   1      100.11      113.06     17.91 o 
  -8  -2   1        0.99        3.83     12.56 o 
  -7  -2   1        0.36       20.22     14.13 o 
  -6  -2   1      394.28      496.71     22.88 o 
  -5  -2   1        2.05       16.50      9.98 o 
  -4  -2   1     4294.49     3672.03     97.33 o 
  -3  -2   1    13766.81    12363.91    293.30 o 
  -2  -2   1    33655.46    31231.46   1001.00 o 
  -1  -2   1       31.14       39.14      3.43 o 
   2  -2   1        5.71       27.97     11.40 o 
   3  -2   1     1256.20     1201.57     97.09 o 
   4  -2   1       52.48       24.37     13.67 o 
   5  -2   1     1303.33     1265.71     41.77 o 
   6  -2   1        3.67        1.67     11.13 o 
   7  -2   1        0.52        8.33     13.49 o 
   8  -2   1      137.97      126.12     16.72 o 
   9  -2   1      395.87      444.41     36.47 o 
  10  -2   1       59.30       82.46     19.69 o 
  11  -2   1       23.59       16.21     22.34 o 
  12  -2   1       12.99       20.97     24.61 o 
  13  -2   1      166.00      156.80     39.20 o 
  14  -2   1        0.18      -36.47     45.58 o 
 -15  -1   1        9.69       67.46     53.79 o 
 -14  -1   1       15.08      -35.55     35.55 o 
 -13  -1   1        0.15       53.79     27.35 o 
 -12  -1   1        0.85      -17.91     17.91 o 
 -11  -1   1       70.82       16.65     30.54 o 
 -10  -1   1      105.79      128.96     20.81 o 
  -9  -1   1      492.02      496.58     30.08 o 
  -8  -1   1      316.07      326.29     21.22 o 
  -7  -1   1      399.40      380.29     34.19 o 
  -6  -1   1      669.46      672.04     25.76 o 
  -5  -1   1       98.28       63.63     12.76 o 
  -4  -1   1     2094.44     2422.25     67.34 o 
  -3  -1   1     8534.74     7449.85    213.33 o 
   3  -1   1     1196.48     1043.35     34.19 o 
   4  -1   1      196.49      145.55     13.58 o 
   5  -1   1       68.27       64.72     18.69 o 
   6  -1   1       75.71      132.42     13.58 o 
   7  -1   1        3.20       -2.56     11.91 o 
   8  -1   1       51.31       80.30     14.41 o 
   9  -1   1      220.51      233.38     39.66 o 
  10  -1   1       22.67       18.23     15.47 o 
  11  -1   1      419.89      430.85     37.38 o 
  12  -1   1      217.13      153.97     55.16 o 
  13  -1   1        2.44      -28.26     28.26 o 
  14  -1   1       38.10       27.35     32.82 o 
 -14   0   1        0.34       21.88     36.47 o 
 -13   0   1       10.70       46.49     27.35 o 
 -12   0   1      129.95      103.18     30.54 o 
 -11   0   1      174.40      108.78     21.67 o 
 -10   0   1      108.72      144.42     22.34 o 
  -9   0   1      210.01      206.33     20.36 o 
  -8   0   1        1.47        0.24     14.17 o 
  -7   0   1      143.21      143.50     15.98 o 
  -6   0   1      462.49      559.08     25.41 o 
  -5   0   1     1458.96     1162.26     36.03 o 
  -4   0   1      647.86      838.59     28.72 o 
  -3   0   1     1366.75     1085.00     33.16 o 
  -1   0   1      232.53      135.84     10.03 o 
   1   0   1        6.03       17.15      5.47 o 
   3   0   1       15.50       29.82      9.98 o 
   4   0   1     1554.01     1734.20     50.17 o 
   5   0   1      114.89       93.41     12.92 o 
   6   0   1      168.89      188.30     14.66 o 
   7   0   1       70.68       43.56     19.60 o 
   8   0   1        4.02        0.64     27.81 o 
   9   0   1        0.25       -1.37     12.89 o 
  10   0   1       24.85       29.50     17.74 o 
  11   0   1       46.74       45.50     15.32 o 
  12   0   1        8.20       53.07     22.97 o 
  13   0   1       54.74       64.73     41.02 o 
  14   0   1       45.13       28.26     31.00 o 
 -14   1   1       98.71       92.99     46.49 o 
 -13   1   1       67.87      204.21     46.49 o 
 -12   1   1       54.88       87.52     35.55 o 
 -11   1   1        0.65       27.52     19.14 o 
 -10   1   1      138.73      103.61     18.05 o 
  -9   1   1       39.18       63.95     15.50 o 
  -8   1   1       85.36       77.49     31.45 o 
  -7   1   1      358.83      433.09     22.53 o 
  -6   1   1      489.56      526.43     81.14 o 
  -5   1   1     1404.92     1181.99     36.73 o 
  -4   1   1     5911.59     5811.93    143.75 o 
  -3   1   1       10.33       85.83      8.96 o 
   1   1   1       42.94       36.44      3.03 o 
   2   1   1     2607.38     2305.32     59.63 o 
   3   1   1     1429.83     1229.77     43.76 o 
   4   1   1     2071.21     2076.95     56.38 o 
   5   1   1      221.03      170.95     12.46 o 
   6   1   1      284.73      256.39     19.60 o 
   7   1   1     1334.16     1299.33     41.89 o 
   8   1   1       88.87      116.64     15.95 o 
   9   1   1       25.45        6.10     28.26 o 
  10   1   1      174.35      184.99     15.59 o 
  11   1   1      173.69      215.60     25.07 o 
  12   1   1      510.72      584.17     63.36 o 
  13   1   1       26.97       22.79     42.85 o 
  14   1   1        1.13        3.65     31.00 o 
  15   1   1       11.63       31.91     33.73 o 
 -14   2   1       91.28      145.86     36.47 o 
 -13   2   1       71.11      103.93     35.55 o 
 -12   2   1      143.08      170.48     44.67 o 
 -11   2   1       55.65       18.61     18.17 o 
 -10   2   1       38.28       58.77     16.35 o 
  -9   2   1       30.94       46.24     17.88 o 
  -8   2   1      301.97      291.50     20.77 o 
  -7   2   1     1760.80     1938.14     59.61 o 
  -6   2   1     1466.70     1780.72     56.04 o 
  -5   2   1       37.73       69.15     10.96 o 
  -4   2   1      332.84      368.74     19.31 o 
  -3   2   1       76.17      183.23     12.70 o 
  -2   2   1     8350.36     7908.68    192.63 o 
   1   2   1      345.37      377.42     10.03 o 
   2   2   1     3090.06     2976.54     62.39 o 
   3   2   1      564.59      634.00     17.03 o 
   4   2   1     4259.60     4339.74     91.74 o 
   5   2   1      155.12      158.47      9.61 o 
   6   2   1        6.13       14.08      8.54 o 
   7   2   1     1546.06     1387.51     39.20 o 
   8   2   1      940.24     1047.87     34.64 o 
   9   2   1        7.74       -9.41      9.41 o 
  10   2   1      182.98      179.00     16.43 o 
  11   2   1      371.84      443.71     23.05 o 
  12   2   1       26.16       26.16     20.06 o 
  13   2   1        0.02       38.29     26.44 o 
  14   2   1       29.31       41.94     33.73 o 
  15   2   1        2.41       30.08     33.73 o 
 -14   3   1       27.81       18.23     47.41 o 
 -13   3   1       49.02       10.94     31.00 o 
 -12   3   1        1.48      -28.26     28.26 o 
 -11   3   1       20.76       60.47     23.86 o 
 -10   3   1      213.74      179.82     36.92 o 
  -9   3   1      874.60     1010.37     45.43 o 
  -8   3   1        8.56        8.81     14.84 o 
  -7   3   1     1124.41     1196.13     64.73 o 
  -6   3   1      108.41      125.49     13.67 o 
  -5   3   1        3.72       -8.20     15.50 o 
  -4   3   1     2692.35     2908.96     81.10 o 
  -3   3   1     1702.75     1262.44     38.68 o 
  -2   3   1    40843.83    41885.05   1330.10 o 
  -1   3   1     5405.15     5420.03    131.77 o 
   0   3   1     3865.21     3593.58     94.76 o 
   1   3   1       39.07       61.67     26.44 o 
   3   3   1      275.51      296.67      8.96 o 
   4   3   1      953.91      802.69     22.76 o 
   5   3   1      119.18      203.13     19.14 o 
   6   3   1      585.50      624.10     25.53 o 
   7   3   1      524.86      529.38     38.75 o 
   8   3   1       30.24       16.88     12.31 o 
   9   3   1      290.78      236.23     44.22 o 
  10   3   1        7.74       -7.01     12.20 o 
  11   3   1       34.77       45.60     15.12 o 
  12   3   1      215.30      197.26     19.93 o 
  13   3   1       25.36       23.70     24.61 o 
  14   3   1        5.20       -1.82     42.85 o 
  15   3   1        0.17       11.85     39.20 o 
 -14   4   1       12.01       19.14     39.20 o 
 -13   4   1       59.04       26.44     44.67 o 
 -12   4   1        3.48        2.73     27.35 o 
 -11   4   1       17.75       40.90     31.45 o 
 -10   4   1        3.94       13.66     15.55 o 
  -9   4   1      368.44      328.92     25.76 o 
  -8   4   1       39.97       72.90     17.96 o 
  -7   4   1       24.54       19.26     13.22 o 
  -6   4   1      143.62      104.33     14.49 o 
  -5   4   1      861.85      782.96     28.99 o 
  -4   4   1     1548.85     1700.65     52.53 o 
  -3   4   1     1635.78     1378.12     57.43 o 
  -2   4   1      284.54      272.26     14.83 o 
  -1   4   1     2135.71     2205.24     60.92 o 
   1   4   1        0.14        7.75      7.75 o 
   2   4   1     7900.13     7995.70    138.03 o 
   3   4   1     1278.57     1366.39     34.19 o 
   4   4   1     4453.00     4655.28     85.91 o 
   5   4   1     3862.51     3888.93     84.76 o 
   6   4   1      220.10      270.14     15.50 o 
   7   4   1      667.18      571.87     21.76 o 
   8   4   1      362.94      385.28     20.97 o 
   9   4   1      410.25      316.05     28.72 o 
  10   4   1      103.15       97.79     19.14 o 
  11   4   1      195.97      232.54     23.25 o 
  12   4   1        0.12       -0.08     14.66 o 
  13   4   1       18.23       10.94     32.82 o 
  14   4   1        5.02       15.50     29.17 o 
  15   4   1       11.51        4.56     49.23 o 
 -13   5   1        0.51      -22.79     34.64 o 
 -12   5   1       39.86       28.26     30.08 o 
 -11   5   1       44.92        8.20     27.35 o 
 -10   5   1       64.19       79.11     21.39 o 
  -9   5   1      202.97      175.78     22.23 o 
  -8   5   1       20.76       41.99     17.32 o 
  -7   5   1       37.79       36.51     14.49 o 
  -6   5   1      657.25      617.49     34.64 o 
  -5   5   1     2831.43     2870.49     81.22 o 
  -4   5   1     2040.87     1914.28    122.62 o 
  -3   5   1      519.23      382.19     18.17 o 
  -2   5   1      138.93      113.50     10.31 o 
  -1   5   1      369.40      357.71     16.43 o 
   1   5   1     1099.64      980.03     31.91 o 
   2   5   1     6584.55     6429.01    101.76 o 
   3   5   1     2111.18     1919.24     35.05 o 
   4   5   1      539.18      530.02     19.60 o 
   5   5   1      923.71     1007.87     27.83 o 
   6   5   1       27.62       67.02     10.32 o 
   7   5   1        3.20       -9.60      9.60 o 
   8   5   1        3.94       31.23     22.79 o 
   9   5   1      180.12      124.00     27.35 o 
  10   5   1       32.38        9.23     14.19 o 
  11   5   1       18.76       24.76     13.78 o 
  12   5   1      228.49      238.07     18.72 o 
  13   5   1       66.40       72.02     30.08 o 
  14   5   1       58.58       14.59     39.20 o 
  15   5   1       24.20       10.03     35.55 o 
 -13   6   1       13.49       16.41     30.08 o 
 -12   6   1        0.07      -19.14     33.73 o 
 -11   6   1        3.30      -11.85     24.61 o 
 -10   6   1       34.93       35.35     18.36 o 
  -9   6   1      332.31      349.60     28.44 o 
  -8   6   1       85.13       62.13     15.96 o 
  -7   6   1     1097.57     1194.31     46.01 o 
  -6   6   1      675.66      608.07     36.47 o 
  -5   6   1     2050.81     2096.92     66.15 o 
  -4   6   1     1364.25     1291.80     42.78 o 
  -3   6   1      343.07      413.03     21.88 o 
  -2   6   1     3583.75     3900.95    111.50 o 
  -1   6   1       20.36       -4.49      8.31 o 
   0   6   1       58.93       78.16      9.02 o 
   1   6   1      257.19      298.11     14.59 o 
   2   6   1      121.76       81.83      7.15 o 
   3   6   1       17.75        4.41      6.60 o 
   4   6   1      168.75      149.63     13.22 o 
   5   6   1      426.50      421.91     13.49 o 
   6   6   1      420.21      442.94     15.94 o 
   7   6   1       84.59       88.77     28.26 o 
   8   6   1        1.46       15.06      9.25 o 
   9   6   1       56.75       24.28     11.57 o 
  10   6   1       84.74       51.74     13.59 o 
  11   6   1      547.33      480.94     77.03 o 
  12   6   1       35.94        8.70     15.83 o 
  13   6   1        4.62      -15.50     27.35 o 
  14   6   1        0.10       28.26     31.00 o 
  15   6   1       12.27       16.41     42.85 o 
 -13   7   1        0.00       -4.56     35.55 o 
 -12   7   1       37.95       23.70     32.82 o 
 -11   7   1       11.51       24.61     27.35 o 
 -10   7   1       27.05       18.23     28.26 o 
  -9   7   1       27.27       69.27     20.02 o 
  -8   7   1       20.17        6.52     15.72 o 
  -7   7   1     1398.17     1396.10     56.52 o 
  -6   7   1      493.09      513.13     38.75 o 
  -5   7   1       12.35        9.16     12.46 o 
  -4   7   1     1332.63     1414.34     48.30 o 
  -3   7   1        6.42       20.37      9.33 o 
  -2   7   1     1556.52     1839.52     54.61 o 
  -1   7   1      260.91      255.27     15.70 o 
   0   7   1     3330.76     3356.49     92.18 o 
   1   7   1       83.61      109.40     10.94 o 
   2   7   1     6577.24     6566.56    237.49 o 
   3   7   1      227.93      215.52     15.50 o 
   4   7   1     1644.08     2022.89     41.94 o 
   5   7   1      103.51       90.85     10.48 o 
   6   7   1     1810.92     1779.13     44.78 o 
   7   7   1      152.00      145.01     17.32 o 
   8   7   1       85.72       71.25     13.65 o 
   9   7   1      117.93       91.80     12.46 o 
  10   7   1       52.47       10.39     12.76 o 
  11   7   1       89.89       50.58     14.66 o 
  12   7   1       54.57       67.54     32.36 o 
  13   7   1       58.22      124.46     24.09 o 
  14   7   1        1.32       27.35     45.58 o 
  15   7   1        0.00       58.35     36.47 o 
 -12   8   1       10.72       56.52     45.58 o 
 -11   8   1       36.57       -3.65     40.11 o 
 -10   8   1      107.79      155.89     45.58 o 
  -9   8   1      561.20      512.63     42.39 o 
  -8   8   1       92.56       62.88     20.35 o 
  -7   8   1       33.20       44.24     20.06 o 
  -6   8   1       93.77      132.01     17.69 o 
  -5   8   1        4.79        3.69     15.04 o 
  -4   8   1       88.45       94.46     16.43 o 
  -3   8   1      364.33      310.63     54.70 o 
  -2   8   1     2410.55     2449.33     69.28 o 
  -1   8   1      966.04     1063.43     36.92 o 
   0   8   1     1287.25     1482.35     44.67 o 
   1   8   1     1411.87     1419.45     66.55 o 
   2   8   1     8161.25     7840.20    160.78 o 
   3   8   1     1669.66     1656.90     34.62 o 
   4   8   1      112.51       52.10      8.20 o 
   5   8   1        4.64       -3.41      4.29 o 
   6   8   1      269.18      237.41     25.98 o 
   7   8   1      116.52      100.18     14.13 o 
   8   8   1      109.57      130.10     12.77 o 
   9   8   1        3.91        1.98     11.33 o 
  10   8   1        4.60       20.42     12.14 o 
  11   8   1      114.28       87.59     16.53 o 
  12   8   1      130.82      158.39     18.17 o 
  13   8   1        2.19       -3.62     18.94 o 
  14   8   1       31.75       20.06     29.17 o 
 -12   9   1       16.08       11.85     31.91 o 
 -11   9   1       12.37       54.70     31.91 o 
 -10   9   1       80.08       76.58     30.08 o 
  -9   9   1       24.63       34.64     38.29 o 
  -8   9   1       27.40       -7.29     17.51 o 
  -7   9   1      171.22      181.82     30.54 o 
  -6   9   1       42.41       41.54     45.13 o 
  -5   9   1      493.43      543.61     32.86 o 
  -4   9   1     1677.20     1719.66     60.74 o 
  -3   9   1      271.51      249.62     41.48 o 
  -2   9   1       37.33       15.95      9.67 o 
  -1   9   1      179.34      263.27     19.65 o 
   0   9   1     2656.51     2863.51     80.23 o 
   1   9   1     1402.15     1459.56     47.41 o 
   2   9   1      624.74      837.88     23.18 o 
   3   9   1      139.08      169.91     16.41 o 
   4   9   1      329.68      275.48     65.18 o 
   5   9   1      949.17      931.52     23.13 o 
   6   9   1      565.43      525.59     34.64 o 
   7   9   1      553.85      618.45     19.57 o 
   8   9   1        0.30       -5.66      9.12 o 
   9   9   1       96.33      124.04     55.61 o 
  10   9   1        1.33       32.35     13.58 o 
  11   9   1       40.42       10.79     37.38 o 
  12   9   1        3.87        1.03     23.25 o 
  13   9   1       18.96       44.63     39.20 o 
  14   9   1        1.49      -32.82     32.82 o 
 -11  10   1        0.06       -1.82     31.00 o 
 -10  10   1       19.46      -32.82     32.82 o 
  -9  10   1        0.89      -28.26     28.26 o 
  -8  10   1      134.76      171.74     52.42 o 
  -7  10   1      296.25      362.12     39.66 o 
  -6  10   1       28.87       44.77     18.88 o 
  -5  10   1      305.49      320.96     27.81 o 
  -4  10   1      384.29      349.91     23.85 o 
  -3  10   1       26.67       22.22     20.97 o 
  -2  10   1       55.09       30.01     22.79 o 
  -1  10   1       62.14       94.19     13.76 o 
   0  10   1     1078.00     1186.97     41.94 o 
   1  10   1      832.08      889.77     33.73 o 
   2  10   1     2813.36     2683.30     65.18 o 
   3  10   1        6.93       14.59      9.57 o 
   4  10   1      506.92      475.58     27.81 o 
   5  10   1      135.48      198.10     18.23 o 
   6  10   1      510.77      588.89     24.16 o 
   7  10   1      189.36      139.07     23.25 o 
   8  10   1      480.57      475.67     18.06 o 
   9  10   1       42.68       55.53      8.46 o 
  10  10   1       24.11       14.89     15.95 o 
  11  10   1       20.94       14.77     12.70 o 
  12  10   1      118.49      102.23     28.55 o 
  13  10   1       12.87       -6.46     20.85 o 
  14  10   1       24.57       -1.82     44.67 o 
 -11  11   1       11.93       57.43     41.02 o 
 -10  11   1       18.76      -46.49     46.49 o 
  -9  11   1      126.11      145.86     36.47 o 
  -8  11   1       14.71       63.82     29.17 o 
  -7  11   1      471.69      532.33     44.67 o 
  -6  11   1        1.14       13.19     30.08 o 
  -5  11   1       29.84       51.34     15.77 o 
  -4  11   1        5.68       -7.07     12.31 o 
  -3  11   1       23.37       20.28     12.70 o 
  -2  11   1        0.30        0.17     10.62 o 
  -1  11   1      294.85      316.63     17.74 o 
   0  11   1     1133.22     1270.85     44.67 o 
   1  11   1       50.63       42.85     11.85 o 
   2  11   1        8.82        3.70      5.23 o 
   3  11   1      220.19      249.79     10.03 o 
   4  11   1     1719.80     1875.52    137.66 o 
   5  11   1      868.62      910.03     27.89 o 
   6  11   1      436.01      429.84     19.19 o 
   7  11   1      209.25      189.23     21.89 o 
   8  11   1      115.51      123.19     14.13 o 
   9  11   1       22.92       21.85      9.12 o 
  10  11   1        5.23       -1.89     21.42 o 
  11  11   1      112.27       62.29     12.31 o 
  12  11   1       40.18       48.90     17.78 o 
  13  11   1       14.23       -2.76     15.32 o 
  14  11   1        6.00       16.41     47.41 o 
 -10  12   1      107.72       74.76     36.47 o 
  -9  12   1        3.52      -17.32     30.08 o 
  -8  12   1       60.27       99.37     32.82 o 
  -7  12   1        2.07       32.82     37.38 o 
  -6  12   1       30.30       29.63     23.21 o 
  -5  12   1        2.20      -19.14     19.14 o 
  -4  12   1       11.18        9.18     13.11 o 
  -3  12   1      204.41      203.78     30.54 o 
  -2  12   1      658.61      669.89     36.73 o 
  -1  12   1        5.94       -2.73     10.03 o 
   0  12   1      921.42      848.75     37.38 o 
   1  12   1       53.06       25.53     11.85 o 
   2  12   1      847.52      882.31     27.72 o 
   3  12   1     1071.96     1030.17     25.53 o 
   4  12   1      107.43       89.84      9.25 o 
   5  12   1        9.69       14.22     12.31 o 
   6  12   1       68.49       61.12      9.50 o 
   7  12   1      541.08      550.35     29.97 o 
   8  12   1      176.93      175.05     20.06 o 
   9  12   1        9.88        8.97      7.75 o 
  10  12   1       70.49      114.18     11.15 o 
  11  12   1        8.95       14.72     10.16 o 
  12  12   1       20.59        2.85     12.38 o 
  13  12   1       70.78      100.01     24.66 o 
  -9  13   1        8.56       95.72     39.20 o 
  -8  13   1       72.71      146.78     50.14 o 
  -7  13   1       12.58       46.49     31.91 o 
  -6  13   1       13.92       -1.82     25.53 o 
  -5  13   1      210.59      216.78     25.46 o 
  -4  13   1        2.76       20.57     16.64 o 
  -3  13   1        2.73       14.59     16.61 o 
  -2  13   1       19.01       58.15     23.25 o 
  -1  13   1      534.10      494.12     32.82 o 
   0  13   1       47.86       36.47     14.59 o 
   1  13   1       69.49       71.11     14.59 o 
   2  13   1     1311.39     1455.94     54.70 o 
   3  13   1       12.97       -0.91      4.56 o 
   4  13   1      820.87      835.99     30.08 o 
   5  13   1        0.01        6.08      8.97 o 
   6  13   1       39.64       42.03     11.02 o 
   7  13   1       50.14       26.89     14.18 o 
   8  13   1      287.04      285.11     24.66 o 
   9  13   1       35.88       38.43     28.72 o 
  10  13   1       18.70       49.06     18.81 o 
  11  13   1       72.31       56.52     41.94 o 
  12  13   1       69.18       54.70     31.00 o 
  13  13   1        0.83       -2.73     31.91 o 
  -8  14   1        1.80      -10.94     33.73 o 
  -7  14   1       19.75       38.29     41.94 o 
  -6  14   1       12.49       51.96     41.02 o 
  -5  14   1       84.55      114.87     30.08 o 
  -4  14   1       25.18       40.57     16.76 o 
  -3  14   1        0.06      -15.55     15.55 o 
  -2  14   1        0.05       22.79     16.41 o 
  -1  14   1      423.66      418.45     31.00 o 
   0  14   1      295.21      254.35     20.97 o 
   1  14   1       21.09       21.84      5.93 o 
   2  14   1       96.12      117.33      8.94 o 
   3  14   1        5.94        0.91      6.38 o 
   4  14   1        4.04       25.53     10.03 o 
   5  14   1       75.52       92.99     10.94 o 
   6  14   1       12.76       11.27      9.50 o 
   7  14   1      191.14      173.91     22.34 o 
   8  14   1      213.05      191.56     21.68 o 
   9  14   1       35.38       13.29     21.53 o 
  10  14   1       30.53       59.26     24.61 o 
  11  14   1       12.38      -21.88     27.35 o 
  12  14   1        0.70       17.32     30.08 o 
  -7  15   1        4.08       10.03     29.17 o 
  -6  15   1       12.15       14.59     31.00 o 
  -5  15   1      196.48      181.42     36.47 o 
  -4  15   1        5.11        6.38     25.53 o 
  -3  15   1       11.79       13.75     15.31 o 
  -2  15   1      310.11      276.23     26.44 o 
  -1  15   1        3.51       27.35     16.41 o 
   0  15   1        6.39       28.26     15.50 o 
   1  15   1       34.82       35.66      9.50 o 
   2  15   1       17.07       13.12      9.57 o 
   3  15   1        8.95        6.38      5.47 o 
   4  15   1        4.19       -1.82     10.03 o 
   5  15   1        3.90       -7.29     10.03 o 
   6  15   1        2.59        9.86     26.89 o 
   7  15   1        8.27       -8.11     31.00 o 
   8  15   1       13.12       26.93     20.51 o 
   9  15   1        3.47       30.08     23.70 o 
  10  15   1       39.91       28.26     37.38 o 
  11  15   1        8.85       -9.12     30.08 o 
  12  15   1        4.78       23.70     37.38 o 
  -6  16   1        3.99      -33.73     33.73 o 
  -5  16   1       31.49       46.49     32.82 o 
  -4  16   1       15.69       29.17     41.02 o 
  -3  16   1       35.40       34.64     25.53 o 
  -2  16   1       72.44       90.25     27.35 o 
  -1  16   1       74.03       44.67     16.41 o 
   0  16   1      110.95       96.64     20.06 o 
   1  16   1      166.03      193.29     14.45 o 
   2  16   1        0.36       -1.05      5.24 o 
   3  16   1      217.53      252.53     12.76 o 
   4  16   1        7.43       -6.38      8.20 o 
   5  16   1      291.08      261.64     19.14 o 
   6  16   1      133.92      119.43     13.67 o 
   7  16   1       40.16       38.63     17.00 o 
   8  16   1       61.22       78.40     28.26 o 
   9  16   1      191.86      146.78     35.55 o 
  10  16   1       10.54       -3.65     24.61 o 
  11  16   1       12.12        6.38     30.08 o 
  -5  17   1       19.30      -29.17     49.23 o 
  -4  17   1       41.10       50.14     32.82 o 
  -3  17   1       17.12       -1.82     24.61 o 
  -2  17   1       19.85      108.49     84.78 o 
  -1  17   1       12.11        6.38     31.91 o 
   0  17   1        1.77        5.47     32.82 o 
   1  17   1      174.04      183.52     16.15 o 
   2  17   1       88.16      123.99     28.26 o 
   3  17   1       27.20       19.14      8.20 o 
   4  17   1       44.15       44.67     12.76 o 
   5  17   1        3.14       -0.91     12.76 o 
   6  17   1      165.87      154.98     19.14 o 
   7  17   1       33.87      -24.61     24.61 o 
   8  17   1        1.24       22.79     24.61 o 
   9  17   1       16.81        0.91     29.17 o 
  10  17   1        7.65       41.94     30.08 o 
  -4  18   1        3.80        8.20     32.82 o 
  -3  18   1        1.95        4.56     29.17 o 
  -2  18   1        0.03        9.12     27.35 o 
  -1  18   1        4.77      -38.29     38.29 o 
   0  18   1       23.14        3.26     17.32 o 
   1  18   1        7.12       14.05     23.25 o 
   2  18   1       24.43       30.08     15.50 o 
   3  18   1      204.54      274.41     23.70 o 
   4  18   1        3.96      -11.85     12.76 o 
   5  18   1       56.47       76.58     36.47 o 
   6  18   1        0.70      -25.53     25.53 o 
   7  18   1        0.25       18.23     39.20 o 
   8  18   1       70.43       41.02     30.08 o 
   9  18   1       76.43        7.29     45.58 o 
  -2  19   1       11.23      -26.44     33.73 o 
   0  19   1        6.21      -29.17     29.17 o 
   1  19   1       61.60      123.99     32.82 o 
   2  19   1        2.39       24.61     27.35 o 
   3  19   1        0.07       22.79     28.26 o 
   4  19   1       15.52       24.61     37.38 o 
   5  19   1        0.37      -29.17     29.17 o 
   6  19   1       41.92       39.20     30.08 o 
   7  19   1        5.50       19.14     43.76 o 
   8  19   1       24.73       31.00     34.64 o 
   1  20   1        0.31      -11.85     30.08 o 
   2  20   1        4.75      -11.85     29.17 o 
   3  20   1        3.80       28.26     33.73 o 
   4  20   1        6.45       67.46     36.47 o 
   5  20   1       28.72       10.03     33.73 o 
  -6 -19   2       12.93       51.96     35.55 o 
  -5 -19   2        0.12       63.82     43.76 o 
  -4 -19   2        1.31      -26.44     37.38 o 
  -3 -19   2       27.25        1.82     35.55 o 
  -2 -19   2        3.89       69.29     31.91 o 
  -1 -19   2       12.48       76.58     44.67 o 
   0 -19   2       42.79       35.55     47.41 o 
   1 -19   2       85.50      105.75     42.85 o 
  -8 -18   2       20.32        2.73     29.17 o 
  -7 -18   2        6.80       -1.82     26.44 o 
  -6 -18   2        3.71      -17.32     31.00 o 
  -5 -18   2       12.57      -10.03     37.38 o 
  -4 -18   2       28.71       46.49     29.17 o 
  -3 -18   2        0.00       15.50     28.26 o 
  -2 -18   2        8.05        4.56     28.26 o 
  -1 -18   2       11.68       -3.65     26.44 o 
   0 -18   2       20.11       20.06     28.26 o 
   1 -18   2        0.82       -5.47     26.44 o 
   2 -18   2       48.28      166.83     50.14 o 
   3 -18   2        0.04       21.88     30.08 o 
  -9 -17   2        9.05       17.32     31.91 o 
  -8 -17   2        4.92      -24.61     40.11 o 
  -7 -17   2       11.21       26.44     26.44 o 
  -6 -17   2        0.01      -19.14     24.61 o 
  -5 -17   2        0.65      -26.44     26.44 o 
  -4 -17   2       24.15        0.00     21.88 o 
  -3 -17   2        7.84       17.32     36.47 o 
  -2 -17   2       22.05       21.88      8.20 o 
  -1 -17   2       21.03        3.65     26.44 o 
   0 -17   2        8.07       10.94     22.79 o 
   1 -17   2        4.24        0.00     24.61 o 
   2 -17   2       11.81       -4.56     41.94 o 
   3 -17   2       43.11       49.23     30.08 o 
   4 -17   2       20.44       18.23     32.82 o 
   5 -17   2       24.23       41.02     46.49 o 
 -10 -16   2      146.56      250.70     55.61 o 
  -9 -16   2       36.71       68.37     29.17 o 
  -8 -16   2       22.61       25.53     30.08 o 
  -7 -16   2       59.17       48.32     29.17 o 
  -6 -16   2      204.84      174.13     31.91 o 
  -5 -16   2       13.68       13.67     22.79 o 
  -4 -16   2       76.35       67.46     24.61 o 
  -3 -16   2       21.09       27.35      6.38 o 
  -2 -16   2        4.03       -2.73      7.29 o 
  -1 -16   2        2.03        9.22      4.44 o 
   0 -16   2        3.88       64.73     30.08 o 
   1 -16   2        0.36      -31.00     31.00 o 
   2 -16   2        7.95       -2.73     23.70 o 
   3 -16   2        1.33      -23.70     23.70 o 
   4 -16   2        1.74      -35.55     35.55 o 
   5 -16   2       33.54       18.46     20.30 o 
   6 -16   2        5.69       -6.38     33.73 o 
 -11 -15   2       27.60       21.88     48.32 o 
 -10 -15   2       24.77        2.73     27.35 o 
  -9 -15   2       19.35       64.73     36.47 o 
  -8 -15   2      100.64       60.17     27.35 o 
  -7 -15   2        6.41      -21.88     21.88 o 
  -6 -15   2        9.14       30.50     19.19 o 
  -5 -15   2      110.34       71.11     25.53 o 
  -4 -15   2       59.53       60.17     20.97 o 
  -3 -15   2      383.48      370.13     18.23 o 
  -2 -15   2      110.17       95.72     10.03 o 
  -1 -15   2        8.47        8.20      5.08 o 
   0 -15   2        0.15       25.53     15.50 o 
   1 -15   2       30.97       34.64     16.41 o 
   2 -15   2        9.36       30.08     23.70 o 
   3 -15   2       17.62       19.14     24.61 o 
   4 -15   2      171.48      210.59     41.02 o 
   5 -15   2       35.84       10.94     28.26 o 
   6 -15   2        4.26      -20.06     33.73 o 
   7 -15   2        0.32       69.29     36.47 o 
 -12 -14   2        0.13       78.40     39.20 o 
 -11 -14   2       11.49       34.64     33.73 o 
 -10 -14   2        2.08      -20.06     26.44 o 
  -9 -14   2      163.01      144.04     31.91 o 
  -8 -14   2      123.64       69.29     23.70 o 
  -7 -14   2       49.24       50.82     18.94 o 
  -6 -14   2      210.88      160.72     35.10 o 
  -5 -14   2      226.48      222.26     20.56 o 
  -4 -14   2      159.51      119.43     18.23 o 
  -3 -14   2       55.73       54.70      7.29 o 
  -2 -14   2      237.86      233.38     12.76 o 
  -1 -14   2        6.15       16.41     13.67 o 
   0 -14   2       35.11       50.14     16.41 o 
   1 -14   2      122.34       91.17     17.32 o 
   2 -14   2       21.34       17.32     17.32 o 
   3 -14   2       50.10        8.20     15.50 o 
   4 -14   2        4.14      -30.08     30.08 o 
   5 -14   2        0.01      -25.53     25.53 o 
   6 -14   2       65.57      137.66     31.91 o 
   7 -14   2        8.13       11.85     32.82 o 
   8 -14   2       53.78       23.70     36.47 o 
 -12 -13   2        5.94       41.02     32.82 o 
 -11 -13   2       49.13       51.96     29.17 o 
 -10 -13   2      197.69      235.21     43.76 o 
  -9 -13   2        3.31      -16.41     20.06 o 
  -8 -13   2       15.33       13.77     27.81 o 
  -7 -13   2       87.74       58.65     22.79 o 
  -6 -13   2        6.27       -2.52     20.06 o 
  -5 -13   2       67.56       38.33     15.04 o 
  -4 -13   2       12.45        8.20     13.67 o 
  -3 -13   2       73.23       70.20      7.29 o 
  -2 -13   2       56.07       62.90      7.29 o 
  -1 -13   2       54.16       13.67     13.67 o 
   0 -13   2        9.04       48.32     19.14 o 
   1 -13   2      427.18      374.69     29.17 o 
   2 -13   2       35.63       18.23     13.67 o 
   3 -13   2      100.91       79.46     13.32 o 
   4 -13   2       62.97       76.81     21.39 o 
   5 -13   2       20.44       16.41     22.79 o 
   6 -13   2      113.60      116.69     41.94 o 
   7 -13   2        0.01      -29.17     39.20 o 
   8 -13   2        0.10      -22.79     31.00 o 
   9 -13   2        2.78       41.94     35.55 o 
 -13 -12   2        1.91        9.12     30.08 o 
 -12 -12   2       27.47       54.70     29.17 o 
 -11 -12   2       34.65       40.65     15.22 o 
 -10 -12   2        2.92      -10.03     35.55 o 
  -9 -12   2      128.94      145.93     27.81 o 
  -8 -12   2      155.15      171.86     22.76 o 
  -7 -12   2        0.00        6.57     44.67 o 
  -6 -12   2     1020.51     1078.97     49.02 o 
  -5 -12   2        0.48       -0.46     18.05 o 
  -4 -12   2       48.59       82.77     25.98 o 
  -3 -12   2     1153.44     1115.87     33.73 o 
  -2 -12   2       62.62       62.90      8.20 o 
  -1 -12   2      817.18      824.14     38.29 o 
   0 -12   2      259.38      236.12     20.06 o 
   1 -12   2      279.23      250.71     30.08 o 
   2 -12   2        3.38       -3.65     12.76 o 
   3 -12   2      421.98      378.75     28.67 o 
   4 -12   2       36.12        0.22     50.60 o 
   5 -12   2        3.21       10.34     22.34 o 
   6 -12   2      103.29       73.84     25.53 o 
   7 -12   2      233.26      197.83     33.73 o 
   8 -12   2        4.97       20.97     33.73 o 
   9 -12   2        4.07        3.65     32.82 o 
  10 -12   2       57.20       97.55     39.20 o 
 -13 -11   2        1.67       18.23     31.00 o 
 -12 -11   2       42.55       55.43     17.96 o 
 -11 -11   2      334.98      256.50     20.06 o 
 -10 -11   2        7.13       18.07      9.57 o 
  -9 -11   2       24.76       25.70     18.69 o 
  -8 -11   2      114.87      115.84     29.63 o 
  -7 -11   2       67.89       78.74     17.69 o 
  -6 -11   2      551.92      575.64     31.52 o 
  -5 -11   2        5.78        3.95     12.56 o 
  -4 -11   2      879.20      904.32     36.14 o 
  -3 -11   2      231.43      178.27     23.25 o 
  -2 -11   2      234.87      247.06     11.85 o 
  -1 -11   2       96.59       85.70     17.32 o 
   0 -11   2       86.18       79.31     15.50 o 
   1 -11   2        5.18        8.20     13.67 o 
   2 -11   2       53.23       68.07     11.97 o 
   3 -11   2      301.45      258.64     22.18 o 
   4 -11   2      433.81      408.47     29.20 o 
   5 -11   2       13.74        1.92     12.05 o 
   6 -11   2       81.65       70.14     19.31 o 
   7 -11   2       10.64       31.61     19.60 o 
   8 -11   2      529.30      658.21     61.99 o 
   9 -11   2       10.64      -28.26     28.26 o 
  10 -11   2       18.84       -4.56     35.55 o 
 -14 -10   2       54.41      -33.73     33.73 o 
 -13 -10   2       30.44       26.64     22.34 o 
 -12 -10   2       27.59       40.91     18.17 o 
 -11 -10   2        6.31       16.41     18.69 o 
 -10 -10   2        0.62       12.97     44.22 o 
  -9 -10   2       53.61       59.03      7.75 o 
  -8 -10   2      132.72      103.93      8.20 o 
  -7 -10   2      548.02      428.01     26.98 o 
  -6 -10   2      162.42      182.90     16.76 o 
  -5 -10   2        2.16       21.88     28.72 o 
  -4 -10   2       65.46      102.30     31.91 o 
  -3 -10   2        1.25       17.50      5.31 o 
  -2 -10   2       45.24       41.94      5.47 o 
  -1 -10   2      691.45      652.74     29.17 o 
   0 -10   2      138.25      127.63     13.67 o 
   1 -10   2       25.36        0.00     10.03 o 
   2 -10   2       29.67       22.79     11.60 o 
   3 -10   2     1243.34     1146.74     46.65 o 
   4 -10   2      323.45      355.45     80.68 o 
   5 -10   2       56.58       30.50     14.14 o 
   6 -10   2       27.98        5.04     16.87 o 
   7 -10   2       58.12       12.97     63.36 o 
   8 -10   2      167.76      119.43     31.91 o 
   9 -10   2        5.17        1.82     29.17 o 
  10 -10   2       16.14       35.55     31.00 o 
  11 -10   2        2.34       39.20     38.29 o 
 -14  -9   2       45.88      154.98     52.88 o 
 -13  -9   2       46.94       38.44     21.34 o 
 -12  -9   2      211.44      137.71     23.33 o 
 -11  -9   2       17.26       34.86     13.94 o 
 -10  -9   2       13.58       35.91     15.01 o 
  -9  -9   2       43.43       53.03     13.69 o 
  -8  -9   2       85.92       68.45     10.20 o 
  -7  -9   2      442.54      568.25     30.08 o 
  -6  -9   2     1453.00     1408.51     40.51 o 
  -5  -9   2        0.25      -13.32     13.32 o 
  -4  -9   2        3.28       -9.98      9.98 o 
  -3  -9   2       56.06       29.92      5.08 o 
  -2  -9   2        5.28        1.28      5.03 o 
  -1  -9   2      790.78      638.16     28.26 o 
   0  -9   2      401.23      387.45     20.97 o 
   1  -9   2      137.75      154.07     14.59 o 
   2  -9   2       77.00       85.64     20.51 o 
   3  -9   2      861.88      773.51     33.08 o 
   4  -9   2      120.17      131.44     16.76 o 
   5  -9   2     1207.91     1188.02     49.26 o 
   6  -9   2        3.13       11.78     15.46 o 
   7  -9   2       87.15       95.81     19.46 o 
   8  -9   2       18.79       34.97     17.51 o 
   9  -9   2      122.46       92.99     34.64 o 
  10  -9   2        2.86       18.23     30.08 o 
  11  -9   2        1.32      -37.38     44.67 o 
  12  -9   2       56.19       20.97     49.23 o 
 -14  -8   2        8.22      -46.49     46.49 o 
 -13  -8   2       20.06      -13.50     19.70 o 
 -12  -8   2      133.48       98.92     24.17 o 
 -11  -8   2        7.92       14.61     14.89 o 
 -10  -8   2      102.23      128.47     14.90 o 
  -9  -8   2      286.01      253.33     18.04 o 
  -8  -8   2       88.46       68.50     26.89 o 
  -7  -8   2      122.06       79.26     22.34 o 
  -6  -8   2      948.06     1034.81     43.76 o 
  -5  -8   2     1092.86     1320.95     40.11 o 
  -4  -8   2      983.81     1071.13     57.89 o 
  -3  -8   2       10.01       27.73     15.95 o 
  -2  -8   2       53.96       58.68     16.87 o 
  -1  -8   2      984.03      808.64     29.17 o 
   0  -8   2       15.56       10.03      9.12 o 
   1  -8   2     1178.56     1162.34     56.52 o 
   2  -8   2      348.63      408.33     22.07 o 
   3  -8   2      270.07      177.08     26.89 o 
   4  -8   2        6.89       -0.77     13.79 o 
   5  -8   2     1469.22     1493.38     52.11 o 
   6  -8   2       14.47       21.40     14.45 o 
   7  -8   2        0.20        7.96     13.11 o 
   8  -8   2       28.94       43.03     17.26 o 
   9  -8   2        4.81       80.58     53.79 o 
  10  -8   2      183.19      225.18     33.73 o 
  11  -8   2       12.16       25.53     30.08 o 
  12  -8   2        0.05      -19.14     31.00 o 
 -14  -7   2       49.63       52.88     37.38 o 
 -13  -7   2       23.48       -3.07     21.01 o 
 -12  -7   2        0.06       10.17     20.77 o 
 -11  -7   2       15.83       16.89     12.82 o 
 -10  -7   2       45.70       13.96     11.45 o 
  -9  -7   2        3.58       18.40     14.19 o 
  -8  -7   2      634.08      674.15     33.73 o 
  -7  -7   2      154.93      113.18     19.60 o 
  -6  -7   2        1.42       10.80      9.12 o 
  -5  -7   2      296.92      180.41      9.60 o 
  -4  -7   2     1181.91     1228.45     85.24 o 
  -3  -7   2       76.99      104.64     27.35 o 
  -2  -7   2     2126.38     2333.56     53.70 o 
  -1  -7   2       22.45       -1.82     20.97 o 
   0  -7   2       24.07       34.64     14.59 o 
   1  -7   2     1174.61     1097.15     36.42 o 
   2  -7   2        3.45       12.76      9.12 o 
   3  -7   2       24.82       33.72     18.23 o 
   4  -7   2      171.57      175.61     16.43 o 
   5  -7   2      598.46      589.58     26.72 o 
   6  -7   2      691.15      769.00     70.65 o 
   7  -7   2       57.22       67.23     18.62 o 
   8  -7   2      190.56      160.28     29.17 o 
   9  -7   2      195.50      235.33     23.21 o 
  10  -7   2       18.08      113.05     40.11 o 
  11  -7   2       20.17       54.70     41.94 o 
  12  -7   2        0.27        0.00     40.11 o 
 -14  -6   2        0.78       41.02     29.17 o 
 -13  -6   2      186.51      138.66     29.96 o 
 -12  -6   2       42.32       73.17     31.45 o 
 -11  -6   2       73.55       57.69     26.44 o 
 -10  -6   2      144.79      119.17     14.84 o 
  -9  -6   2       14.25       12.13     11.49 o 
  -8  -6   2      235.07      210.59     13.80 o 
  -7  -6   2       48.91       46.86     18.23 o 
  -6  -6   2       18.77       -7.90     12.76 o 
  -5  -6   2      837.36      929.90     26.98 o 
  -4  -6   2      386.84      499.38     32.36 o 
  -3  -6   2      112.86      136.78     17.32 o 
  -2  -6   2     1316.61     1399.87     35.42 o 
  -1  -6   2        0.59       -4.74     12.76 o 
   0  -6   2      186.78      158.63     11.85 o 
   1  -6   2      574.57      472.02     20.51 o 
   2  -6   2      138.06      167.57     12.89 o 
   3  -6   2      326.55      448.25     32.82 o 
   4  -6   2        0.03       -6.31     24.16 o 
   5  -6   2     3839.32     3861.91    110.05 o 
   6  -6   2        0.50        3.49     11.27 o 
   7  -6   2     1575.32     1656.56     62.82 o 
   8  -6   2      267.54      265.17     22.45 o 
   9  -6   2       65.94       99.61     18.30 o 
  10  -6   2       36.10        9.78     17.72 o 
  11  -6   2       42.79       88.43     31.91 o 
  12  -6   2       12.31       48.32     30.08 o 
  13  -6   2        0.74       61.08     33.73 o 
 -15  -5   2       32.66      -28.26     35.55 o 
 -14  -5   2       13.07      -50.14     50.14 o 
 -13  -5   2        2.51       56.20     21.66 o 
 -12  -5   2       18.11       46.89     15.32 o 
 -11  -5   2       43.20       31.80     15.12 o 
 -10  -5   2      249.37      222.80     17.78 o 
  -9  -5   2       80.64      100.92     36.47 o 
  -8  -5   2      169.28      173.45     12.66 o 
  -7  -5   2       39.33       24.30     17.32 o 
  -6  -5   2       25.82       -7.54      7.68 o 
  -5  -5   2        1.02       12.69      6.66 o 
  -4  -5   2       12.38       30.69      7.64 o 
  -3  -5   2      250.49      329.45     46.49 o 
  -2  -5   2     3672.23     3996.12    109.91 o 
  -1  -5   2      506.00      561.94     20.30 o 
   0  -5   2      416.26      351.90     17.32 o 
   1  -5   2     2840.85     2583.27     73.11 o 
   2  -5   2      375.20      455.58     23.70 o 
   3  -5   2     1368.95     1671.33     65.18 o 
   4  -5   2      153.81      204.12     16.41 o 
   5  -5   2     2498.91     2423.89     70.41 o 
   6  -5   2       12.98       25.98     11.60 o 
   7  -5   2      673.26      722.93     43.30 o 
   8  -5   2        2.25       31.00     21.88 o 
   9  -5   2      129.14      125.18     36.92 o 
  10  -5   2      153.70      174.56     23.44 o 
  11  -5   2        3.08      -17.32     23.70 o 
  12  -5   2       64.02        8.20     24.61 o 
  13  -5   2       11.98       -5.47     45.58 o 
 -15  -4   2       16.83      118.52     53.79 o 
 -14  -4   2       29.00       34.64     33.73 o 
 -13  -4   2      168.05      208.77     49.23 o 
 -12  -4   2       10.16      -16.17     16.17 o 
 -11  -4   2       12.98        6.09     13.49 o 
 -10  -4   2      295.35      340.65     52.42 o 
  -9  -4   2      161.06      189.32     25.53 o 
  -8  -4   2      588.68      631.31     30.62 o 
  -7  -4   2      114.10      146.20     16.43 o 
  -6  -4   2     3840.67     3686.88    103.79 o 
  -5  -4   2     1160.53     1078.73     38.75 o 
  -4  -4   2      382.12      530.07     47.86 o 
  -3  -4   2     1269.86     1395.71     33.68 o 
  -2  -4   2    16051.83    16114.41    548.82 o 
  -1  -4   2      853.96      878.71     21.54 o 
   0  -4   2    10142.21    10328.13    259.82 o 
   1  -4   2     2893.47     2580.94     72.26 o 
   2  -4   2     5376.91     5487.37    142.13 o 
   3  -4   2      224.49      249.66     20.97 o 
   4  -4   2      698.63      929.34     52.42 o 
   5  -4   2      191.53      153.42     13.54 o 
   6  -4   2        8.81      -13.67     16.41 o 
   7  -4   2     1140.63     1162.81     80.23 o 
   8  -4   2        9.40       28.94     13.76 o 
   9  -4   2        4.74       35.20     25.98 o 
  10  -4   2       53.05       54.10     20.02 o 
  11  -4   2      417.86      507.52     69.29 o 
  12  -4   2       69.28       40.11     38.29 o 
  13  -4   2        6.35       25.53     31.91 o 
  14  -4   2       17.07      -46.49     46.49 o 
 -15  -3   2        1.89       -9.12     35.55 o 
 -14  -3   2       63.80       60.17     48.32 o 
 -13  -3   2        6.95      -17.32     26.44 o 
 -12  -3   2      203.03      243.00     23.59 o 
 -11  -3   2      185.91      169.62     22.56 o 
 -10  -3   2        0.81       15.07     27.81 o 
  -9  -3   2       62.50       71.58     24.61 o 
  -8  -3   2        6.91        9.32     12.84 o 
  -7  -3   2        0.49       -1.71     12.82 o 
  -6  -3   2     4723.47     4813.05    132.08 o 
  -5  -3   2      230.13      260.66     34.64 o 
  -4  -3   2        0.24        5.47     12.76 o 
  -3  -3   2      310.71      256.84     14.78 o 
  -2  -3   2    11676.69    11397.83    277.78 o 
  -1  -3   2      498.22      449.37     17.07 o 
   0  -3   2       46.92       22.79      5.47 o 
   1  -3   2        5.86       -1.37      9.57 o 
   2  -3   2    10506.29    10700.35    262.97 o 
   3  -3   2      164.44      169.06     11.27 o 
   4  -3   2      172.60      223.87     15.06 o 
   5  -3   2        6.12       -9.33      9.33 o 
   6  -3   2      106.26      121.46     12.84 o 
   7  -3   2      726.36      722.05     30.44 o 
   8  -3   2      435.66      438.57     36.01 o 
   9  -3   2        0.79      -12.83     17.78 o 
  10  -3   2       83.78       72.59     17.74 o 
  11  -3   2      294.06      367.97     35.13 o 
  12  -3   2      117.02      110.31     31.00 o 
  13  -3   2        2.30       50.14     28.26 o 
  14  -3   2        0.39      -17.32     31.00 o 
 -14  -2   2        2.76       52.88     34.64 o 
 -13  -2   2        7.43      -10.03     27.35 o 
 -12  -2   2      302.59      477.46     37.67 o 
 -11  -2   2        2.20      -13.25     16.61 o 
 -10  -2   2        8.78      -11.87     20.30 o 
  -9  -2   2       26.62       23.27     18.69 o 
  -8  -2   2      685.95      731.60     32.23 o 
  -7  -2   2      373.92      452.86     22.71 o 
  -6  -2   2      871.12      700.54     28.26 o 
  -5  -2   2       42.62       58.97     25.07 o 
  -4  -2   2     4663.64     5595.49    145.11 o 
  -3  -2   2     4507.48     4597.82    116.01 o 
  -2  -2   2     3787.88     3574.22     92.66 o 
  -1  -2   2      236.16      251.04      7.86 o 
   0  -2   2    22101.82    20267.90    663.68 o 
   1  -2   2       86.73      137.50      9.12 o 
   2  -2   2     2822.37     2753.38     78.23 o 
   3  -2   2     1696.68     1526.19     44.42 o 
   4  -2   2     1465.93     1634.36     51.25 o 
   5  -2   2      484.60      628.68     25.12 o 
   6  -2   2       89.88      138.84     12.84 o 
   7  -2   2      498.39      501.03     25.98 o 
   8  -2   2      874.70      977.29     56.52 o 
   9  -2   2      732.84      777.17     38.53 o 
  10  -2   2       29.25       26.70     27.35 o 
  11  -2   2      188.26      178.60     25.04 o 
  12  -2   2       92.12       61.08     28.26 o 
  13  -2   2       26.20       10.94     28.26 o 
  14  -2   2       60.05       -4.56     31.00 o 
 -14  -1   2        1.42        9.12     33.73 o 
 -13  -1   2        1.25       47.41     43.76 o 
 -12  -1   2       56.76       17.79     42.85 o 
 -11  -1   2       45.10       83.26     18.69 o 
 -10  -1   2        6.20       -9.03     17.03 o 
  -9  -1   2      152.60      201.51     50.60 o 
  -8  -1   2      166.70      193.45     18.94 o 
  -7  -1   2        2.10       -1.25     28.72 o 
  -6  -1   2     2689.34     2673.71     70.90 o 
  -5  -1   2    11538.42    11946.08    282.98 o 
  -4  -1   2      765.44      533.62     19.86 o 
  -3  -1   2      659.76      660.88     25.07 o 
  -2  -1   2     6961.99     6335.62    155.03 o 
  -1  -1   2        0.13        2.87     11.85 o 
   0  -1   2     1996.79     1796.94     47.65 o 
   2  -1   2       47.44       53.32     13.22 o 
   3  -1   2      352.38      317.52     14.83 o 
   4  -1   2     4010.69     4226.12    110.74 o 
   5  -1   2        2.21       30.24      9.33 o 
   6  -1   2       18.57       10.03      8.38 o 
   7  -1   2     1490.75     1529.57     49.24 o 
   8  -1   2       18.60        4.38     14.33 o 
   9  -1   2      929.36      987.46     40.29 o 
  10  -1   2      480.22      544.04     31.92 o 
  11  -1   2       20.41       28.87     32.82 o 
  12  -1   2        6.11       -3.71     23.70 o 
  13  -1   2       75.11       61.08     27.35 o 
  14  -1   2       43.75       -4.56     31.91 o 
 -14   0   2        9.35      -15.50     33.73 o 
 -13   0   2       98.89      107.58     34.64 o 
 -12   0   2       67.60       59.26     28.26 o 
 -11   0   2        3.31       16.76     16.61 o 
 -10   0   2      159.92      175.16     30.08 o 
  -9   0   2      637.71      675.97     41.02 o 
  -8   0   2        4.02      -14.17     14.17 o 
  -7   0   2      300.41      420.48     31.45 o 
  -6   0   2      329.98      422.55     20.60 o 
  -5   0   2     3533.63     3154.02    169.57 o 
  -4   0   2    15687.82    14389.47    339.07 o 
  -3   0   2      780.02      776.89     23.83 o 
  -2   0   2      572.19      535.04     52.88 o 
   0   0   2     4716.25     4346.77    107.58 o 
   1   0   2        7.30        8.43      7.75 o 
   2   0   2     3720.38     3759.93     93.75 o 
   3   0   2      223.34      248.82     10.94 o 
   4   0   2    12931.60    12562.96    296.43 o 
   5   0   2      364.56      301.80     16.12 o 
   6   0   2        0.65       -2.67     15.95 o 
   7   0   2       24.69       19.14     15.04 o 
   8   0   2        4.37       30.75     14.01 o 
   9   0   2      419.03      378.46     20.24 o 
  10   0   2      233.98      195.55     23.25 o 
  11   0   2       85.42       37.51     17.50 o 
  12   0   2       70.75       30.68     25.78 o 
  13   0   2       98.58       64.73     29.17 o 
  14   0   2       39.97       34.64     30.08 o 
 -14   1   2       32.33        1.82     31.91 o 
 -13   1   2      143.66      130.37     35.55 o 
 -12   1   2        9.34        0.91     26.44 o 
 -11   1   2      125.24      113.52     24.66 o 
 -10   1   2      115.94      165.87     22.60 o 
  -9   1   2      175.18      177.86     31.00 o 
  -8   1   2        6.12        0.47     19.14 o 
  -7   1   2      135.53       98.73     14.89 o 
  -6   1   2       36.88       24.82     12.46 o 
  -5   1   2        3.82       12.08     10.25 o 
  -4   1   2       62.46       29.17      9.67 o 
  -3   1   2     2782.08     2679.07     67.95 o 
  -2   1   2    29959.40    29204.86    934.45 o 
  -1   1   2      733.81      669.18     21.42 o 
   0   1   2      261.60      154.13     17.78 o 
   2   1   2    13389.25    12778.52    294.12 o 
   3   1   2        3.29       -5.62      5.62 o 
   4   1   2     1874.29     1912.97     43.84 o 
   5   1   2      700.06      659.39     57.43 o 
   6   1   2     1527.34     1568.97     45.44 o 
   7   1   2      511.48      503.34     19.39 o 
   8   1   2       15.61        3.65      8.97 o 
   9   1   2       14.83        5.17     17.78 o 
  10   1   2      816.27      797.91     31.98 o 
  11   1   2      532.18      603.39     48.32 o 
  12   1   2      318.58      262.20     23.27 o 
  13   1   2        0.48      -15.50     38.29 o 
  14   1   2       13.69       37.38     42.85 o 
  15   1   2        0.30       64.73     46.49 o 
 -14   2   2        3.07      -17.32     45.58 o 
 -13   2   2        0.49       44.67     42.85 o 
 -12   2   2        1.98       39.20     27.35 o 
 -11   2   2        0.02      -19.25     33.73 o 
 -10   2   2       38.51       37.15     17.78 o 
  -9   2   2      194.71      281.66     23.36 o 
  -8   2   2      353.93      402.20     28.72 o 
  -7   2   2       49.37       34.19     12.25 o 
  -6   2   2       24.90       63.75     11.60 o 
  -5   2   2       94.41       70.09     12.26 o 
  -4   2   2       45.44       28.32      9.61 o 
  -3   2   2    23107.73    20540.18    468.89 o 
  -2   2   2    16172.28    14217.01    330.92 o 
  -1   2   2     1395.75     1296.40     34.81 o 
   0   2   2     2578.07     2298.54     57.27 o 
   1   2   2      944.72      959.06     21.88 o 
   2   2   2    10577.34     9754.78    304.49 o 
   3   2   2     1547.13     1291.64     26.75 o 
   4   2   2      553.22      557.31     18.04 o 
   5   2   2       13.13       20.60      7.89 o 
   6   2   2     1528.55     1576.05     39.64 o 
   7   2   2       29.89       28.96     11.97 o 
   8   2   2       82.14       65.48     13.22 o 
   9   2   2      735.16      855.64     28.44 o 
  10   2   2        1.58        5.63     17.78 o 
  11   2   2        2.79       11.08     15.46 o 
  12   2   2       32.45       29.23     23.25 o 
  13   2   2       28.56       13.67     22.79 o 
  14   2   2        0.00      -22.79     28.26 o 
  15   2   2        5.16       -2.73     32.82 o 
 -14   3   2        4.68       53.79     35.55 o 
 -13   3   2       85.74       20.97     33.73 o 
 -12   3   2       32.75       46.49     40.11 o 
 -11   3   2       20.06       39.07     20.41 o 
 -10   3   2        0.69        2.57     16.20 o 
  -9   3   2      123.93      143.91     18.69 o 
  -8   3   2       28.40       23.23     15.51 o 
  -7   3   2     1484.20     1588.47     52.75 o 
  -6   3   2     1235.32     1236.88     47.41 o 
  -5   3   2     2285.14     2227.71     69.29 o 
  -4   3   2      652.76      801.69     27.52 o 
  -3   3   2    10939.46    10003.27    397.48 o 
  -2   3   2    39606.82    37075.96    835.73 o 
  -1   3   2     2682.02     2288.95     61.88 o 
   0   3   2     8941.87     8119.87    196.92 o 
   1   3   2      942.57      874.18     35.55 o 
   2   3   2     1797.93     1883.68     37.67 o 
   3   3   2      196.08      141.96      7.39 o 
   4   3   2      100.07       69.67      9.12 o 
   5   3   2      838.06      816.16     21.90 o 
   6   3   2     2232.37     2141.10     50.58 o 
   7   3   2      111.42       97.22     11.16 o 
   8   3   2      124.45      151.69     23.70 o 
   9   3   2       69.52      111.80     13.67 o 
  10   3   2      243.49      209.76     33.28 o 
  11   3   2      255.45      236.25     39.66 o 
  12   3   2      373.22      320.49     23.25 o 
  13   3   2       35.43       56.52     26.44 o 
  14   3   2        2.46        5.47     38.29 o 
  15   3   2        8.34       51.96     45.58 o 
 -14   4   2       35.55       91.17     52.88 o 
 -13   4   2       42.11       91.17     34.64 o 
 -12   4   2        1.37      -11.85     26.44 o 
 -11   4   2       58.84       92.99     28.26 o 
 -10   4   2       44.14       43.41     27.81 o 
  -9   4   2      108.97      119.97     17.74 o 
  -8   4   2      164.95      179.53     18.02 o 
  -7   4   2     1016.31     1078.44     43.51 o 
  -6   4   2       11.35       28.96     11.16 o 
  -5   4   2     2769.82     2662.71    113.96 o 
  -4   4   2     1887.51     2326.21     66.89 o 
  -3   4   2     3151.18     2680.27    104.38 o 
  -2   4   2     8763.50     8202.61    198.23 o 
  -1   4   2      164.78      162.77     11.16 o 
   0   4   2      600.53      513.63     18.02 o 
   1   4   2    14425.39    13619.54    265.28 o 
   2   4   2     7187.50     6917.41    108.77 o 
   3   4   2       68.50      122.82      5.38 o 
   4   4   2      721.13      737.69     18.69 o 
   5   4   2      131.12      106.12      9.38 o 
   6   4   2     3045.47     2936.05     67.03 o 
   7   4   2        6.78       15.97     13.67 o 
   8   4   2     1132.03     1241.18     75.67 o 
   9   4   2      336.98      274.48     16.20 o 
  10   4   2      230.80      225.39     17.78 o 
  11   4   2      534.04      478.56     45.13 o 
  12   4   2      261.11      229.44     20.74 o 
  13   4   2        5.89        8.20     34.64 o 
  14   4   2       31.50      -18.23     30.08 o 
  15   4   2        4.64      -26.44     31.00 o 
 -13   5   2        0.02      -46.49     47.41 o 
 -12   5   2        0.15      -20.06     31.00 o 
 -11   5   2       19.50       25.53     34.64 o 
 -10   5   2      409.82      485.81     59.71 o 
  -9   5   2      120.84      151.58     19.46 o 
  -8   5   2      172.03      120.65     16.76 o 
  -7   5   2      290.07      278.31     17.72 o 
  -6   5   2      587.98      514.17     33.73 o 
  -5   5   2       23.39       11.78     12.29 o 
  -4   5   2     3944.17     4208.49    138.12 o 
  -3   5   2      163.68       94.96     11.27 o 
  -2   5   2     4566.03     4377.11    112.12 o 
  -1   5   2     7643.03     6909.44    168.64 o 
   0   5   2    10125.78    10357.31    356.46 o 
   1   5   2     7238.06     6870.86    139.64 o 
   2   5   2     8051.86     8196.39    167.74 o 
   3   5   2     5426.63     4724.32     77.32 o 
   4   5   2     1218.93     1169.01     41.48 o 
   5   5   2      317.29      292.99     19.14 o 
   6   5   2     1182.75     1161.38     41.48 o 
   7   5   2        9.11        5.11      7.59 o 
   8   5   2      520.51      516.25     21.22 o 
   9   5   2      634.13      579.43     23.86 o 
  10   5   2      381.17      397.61     20.40 o 
  11   5   2       27.64       39.81     35.10 o 
  12   5   2       34.87       30.37     16.72 o 
  13   5   2       14.88       14.59     29.17 o 
  14   5   2        1.45      -13.67     25.53 o 
  15   5   2        0.06       13.67     32.82 o 
 -13   6   2        3.07       69.29     37.38 o 
 -12   6   2       66.26       23.70     33.73 o 
 -11   6   2       16.45       45.58     29.17 o 
 -10   6   2        1.83      -13.99     23.25 o 
  -9   6   2        0.02      -17.31     23.70 o 
  -8   6   2        1.08        5.01     14.18 o 
  -7   6   2       24.14       12.95     15.17 o 
  -6   6   2        7.60       -6.75     20.97 o 
  -5   6   2      728.74      747.32     45.13 o 
  -4   6   2        0.23       -9.67     15.50 o 
  -3   6   2     3144.49     2959.82     86.15 o 
  -2   6   2     1437.00     1693.23     51.92 o 
  -1   6   2     1956.95     1712.99     49.44 o 
   0   6   2     5158.96     4939.35    128.09 o 
   1   6   2     2671.36     2793.31     78.40 o 
   2   6   2      161.41      160.36      6.75 o 
   3   6   2      848.33      742.26     17.86 o 
   4   6   2     5019.27     5272.45     87.78 o 
   5   6   2        7.85       -4.55      4.55 o 
   6   6   2      139.64      146.30     11.14 o 
   7   6   2      212.15      203.61     13.13 o 
   8   6   2        1.63       -9.57      9.57 o 
   9   6   2       88.13       71.31     13.20 o 
  10   6   2      258.85      210.03     25.98 o 
  11   6   2      224.76      236.80     43.30 o 
  12   6   2       96.92      105.66     34.19 o 
  13   6   2       13.31       38.29     27.35 o 
  14   6   2        0.08       -0.91     30.08 o 
  15   6   2       14.54       15.50     29.17 o 
 -13   7   2        3.87      -19.14     37.38 o 
 -12   7   2        3.16      -35.55     35.55 o 
 -11   7   2       12.88      -15.50     29.17 o 
 -10   7   2      130.45      199.65     37.38 o 
  -9   7   2       96.19       46.07     27.81 o 
  -8   7   2       36.03       37.18     19.56 o 
  -7   7   2        6.20        4.86     13.69 o 
  -6   7   2       16.91        0.37     13.79 o 
  -5   7   2     2805.75     2868.38     88.71 o 
  -4   7   2     1320.67     1485.22     49.52 o 
  -3   7   2     4139.84     4000.90    103.69 o 
  -2   7   2     9427.04    10418.35    314.52 o 
  -1   7   2     3455.43     3336.94     87.98 o 
   0   7   2      610.10      676.85     22.88 o 
   1   7   2      656.35      636.33     23.70 o 
   2   7   2     7118.44     7394.02    132.79 o 
   3   7   2     2620.99     2517.73     67.46 o 
   4   7   2      747.66      765.37     20.06 o 
   5   7   2      563.36      630.84     15.77 o 
   6   7   2       76.46      110.65      6.75 o 
   7   7   2      287.90      341.08     15.11 o 
   8   7   2      154.90      147.93     25.07 o 
   9   7   2      237.14      164.47     13.99 o 
  10   7   2       21.99        8.17     27.35 o 
  11   7   2       59.25       18.70     27.35 o 
  12   7   2       80.93      109.91     22.79 o 
  13   7   2       53.90       34.64     37.38 o 
  14   7   2       78.53       34.64     30.08 o 
  15   7   2        5.36       58.35     35.55 o 
 -12   8   2       33.73       50.14     39.20 o 
 -11   8   2        3.45      -29.17     29.17 o 
 -10   8   2      124.44      161.36     35.55 o 
  -9   8   2      299.54      309.56     31.02 o 
  -8   8   2        9.43      -10.88     18.36 o 
  -7   8   2      494.17      526.24     34.74 o 
  -6   8   2       99.34      138.08     46.49 o 
  -5   8   2      239.19      222.62     18.94 o 
  -4   8   2        3.83       19.74     12.97 o 
  -3   8   2      463.62      384.85     21.42 o 
  -2   8   2      333.84      317.26     28.26 o 
  -1   8   2      534.18      401.48     19.01 o 
   0   8   2     4145.28     4518.42    115.03 o 
   1   8   2     2357.68     2470.58     70.20 o 
   2   8   2      716.13      901.81     27.81 o 
   3   8   2     1465.73     1342.94     32.36 o 
   4   8   2     1032.06     1293.37     29.35 o 
   5   8   2     3392.04     3314.66    103.93 o 
   6   8   2        0.59        2.73      6.84 o 
   7   8   2      163.60      159.00      8.97 o 
   8   8   2        4.33        8.93      9.41 o 
   9   8   2        0.01        0.56      9.61 o 
  10   8   2      377.68      318.23     19.72 o 
  11   8   2        1.27        4.12     21.42 o 
  12   8   2       24.74       -4.07     13.99 o 
  13   8   2        1.84       25.53     28.26 o 
  14   8   2        0.21      -12.76     31.91 o 
 -12   9   2        0.63       95.72     56.52 o 
 -11   9   2       15.16      -30.08     45.58 o 
 -10   9   2        0.27       99.37     43.76 o 
  -9   9   2        0.73       -9.12     24.61 o 
  -8   9   2       87.16      106.87     21.54 o 
  -7   9   2       72.41       86.42     46.95 o 
  -6   9   2      202.07      194.95     22.97 o 
  -5   9   2      450.22      425.14     24.81 o 
  -4   9   2      690.27      690.27     34.17 o 
  -3   9   2      320.35      328.81     21.24 o 
  -2   9   2       62.97       50.93     10.96 o 
  -1   9   2       99.68       67.77     23.25 o 
   0   9   2      106.48      105.50     21.88 o 
   1   9   2      191.05      154.98     13.67 o 
   2   9   2     4338.78     4369.73     95.41 o 
   3   9   2       39.20       18.38     17.78 o 
   4   9   2      433.11      446.18     17.67 o 
   5   9   2      294.58      284.99     18.69 o 
   6   9   2        0.20       -6.77      6.77 o 
   7   9   2      146.94      170.60     21.42 o 
   8   9   2       62.80       85.43      9.29 o 
   9   9   2        0.01        0.46      7.42 o 
  10   9   2       21.98       -0.63     25.98 o 
  11   9   2        4.82       -4.14     20.51 o 
  12   9   2       68.40       64.91     18.18 o 
  13   9   2        7.15       75.24     22.34 o 
  14   9   2        1.07      -39.20     39.20 o 
 -11  10   2        2.35       44.67     41.94 o 
 -10  10   2       17.40      -11.85     26.44 o 
  -9  10   2       41.24       69.29     39.20 o 
  -8  10   2      106.11      125.41     23.62 o 
  -7  10   2       18.36       30.11     18.83 o 
  -6  10   2       15.16       34.39     20.51 o 
  -5  10   2      299.45      301.38     31.00 o 
  -4  10   2      195.72      194.85     21.42 o 
  -3  10   2     1628.79     1776.19     63.30 o 
  -2  10   2       38.29       48.30     12.92 o 
  -1  10   2     1896.30     1953.75     66.20 o 
   0  10   2      981.26     1101.28     39.20 o 
   1  10   2     1388.62     1389.36     47.41 o 
   2  10   2     1136.03     1249.67     31.75 o 
   3  10   2        0.94        2.73      5.47 o 
   4  10   2       76.49       65.04      9.61 o 
   5  10   2      414.63      402.91     40.57 o 
   6  10   2       26.06       42.64      7.34 o 
   7  10   2      307.36      317.62     16.39 o 
   8  10   2       69.98       58.48      8.59 o 
   9  10   2       36.26       30.48      8.65 o 
  10  10   2       28.51       -6.51     10.20 o 
  11  10   2       16.72        2.76     10.48 o 
  12  10   2       18.63       22.83     14.65 o 
  13  10   2       12.92       40.82     20.30 o 
  14  10   2        6.86       18.23     32.82 o 
 -10  11   2        3.12        1.82     35.55 o 
  -9  11   2        1.74      -20.97     29.17 o 
  -8  11   2       22.68       40.11     38.29 o 
  -7  11   2      523.84      496.95     37.89 o 
  -6  11   2        2.46       10.94     26.44 o 
  -5  11   2       76.68       39.23     30.54 o 
  -4  11   2       23.12       37.71     15.14 o 
  -3  11   2      551.70      541.19     29.33 o 
  -2  11   2      547.21      571.85     34.19 o 
  -1  11   2      221.45      219.13     17.00 o 
   0  11   2      190.07      185.07     17.32 o 
   1  11   2     2181.06     2238.11     71.11 o 
   2  11   2      969.12     1030.69     31.00 o 
   3  11   2       27.27       11.85      5.47 o 
   4  11   2        4.20        8.51      8.26 o 
   5  11   2      704.31      749.23     39.66 o 
   6  11   2      371.97      414.54     26.44 o 
   7  11   2        1.59       19.21      6.72 o 
   8  11   2       47.64       32.61     16.41 o 
   9  11   2        0.51      -15.95     15.95 o 
  10  11   2      221.74      224.93     14.50 o 
  11  11   2        7.65       26.59     28.72 o 
  12  11   2       81.62       90.99     22.34 o 
  13  11   2       15.79      -10.45     15.01 o 
  14  11   2        6.88       29.17     35.55 o 
 -10  12   2       11.69        2.73     36.47 o 
  -8  12   2        0.90      -28.26     28.26 o 
  -7  12   2       13.10        6.38     28.26 o 
  -6  12   2      249.45      290.45     30.57 o 
  -5  12   2       61.88       29.45     25.98 o 
  -4  12   2      527.09      606.29     35.77 o 
  -3  12   2       60.80       38.72     23.70 o 
  -2  12   2      474.72      492.52     30.57 o 
  -1  12   2      136.30      119.31     12.92 o 
   0  12   2       68.58      116.69     13.67 o 
   1  12   2      466.29      496.85     26.44 o 
   2  12   2      347.74      345.51     14.78 o 
   3  12   2      205.41      185.07     10.03 o 
   4  12   2       79.85       56.52      9.12 o 
   5  12   2        9.63       12.66     11.40 o 
   6  12   2        5.90       13.81     11.95 o 
   7  12   2      314.74      353.13     26.89 o 
   8  12   2       31.12        9.39      7.54 o 
   9  12   2       80.28       73.77     11.18 o 
  10  12   2        6.25        1.82     18.69 o 
  11  12   2       29.96       -6.06     20.06 o 
  12  12   2        6.43        6.06     15.90 o 
  13  12   2       28.07       23.02     19.59 o 
  -9  13   2        0.00       -7.29     37.38 o 
  -8  13   2       29.38      128.54     35.55 o 
  -7  13   2        8.79      -38.29     38.29 o 
  -6  13   2       27.54       66.55     36.47 o 
  -5  13   2       32.56       84.22     23.47 o 
  -4  13   2      148.34       91.23     19.21 o 
  -3  13   2      101.53       84.26     18.94 o 
  -2  13   2       81.79       70.22     17.88 o 
  -1  13   2      104.21       91.17     15.50 o 
   0  13   2      172.13      195.09     18.23 o 
   1  13   2     1562.57     1656.48     64.73 o 
   2  13   2      758.07      792.44     26.70 o 
   3  13   2       16.99       27.35      6.38 o 
   4  13   2      320.94      268.03     15.50 o 
   5  13   2      211.88      191.09     26.89 o 
   6  13   2       59.97       58.40     18.23 o 
   7  13   2        5.77       25.11     19.60 o 
   8  13   2        2.54       16.91     21.42 o 
   9  13   2       98.86       98.00     11.98 o 
  10  13   2       36.72       52.67     15.04 o 
  11  13   2       50.34       67.46     28.26 o 
  12  13   2        3.77       11.85     41.02 o 
  13  13   2        0.03      -24.61     24.61 o 
  -8  14   2        1.86        7.29     34.64 o 
  -7  14   2       14.61       41.02     36.47 o 
  -6  14   2       30.49       62.90     29.17 o 
  -5  14   2       42.27       36.47     25.53 o 
  -4  14   2       12.85      -18.36     48.32 o 
  -3  14   2       35.90       26.47     16.86 o 
  -2  14   2      338.27      342.34     21.68 o 
  -1  14   2       42.56       25.53     13.67 o 
   0  14   2      523.21      537.88     34.64 o 
   1  14   2       45.10       54.25     25.07 o 
   2  14   2      172.68      163.27     11.39 o 
   3  14   2      498.51      428.48     16.41 o 
   4  14   2      118.75       74.76     12.76 o 
   5  14   2       15.39       25.53     10.94 o 
   6  14   2       50.08       58.79     11.30 o 
   7  14   2      133.36      147.67     26.44 o 
   8  14   2       58.22       62.68     18.66 o 
   9  14   2      182.24      163.72     42.39 o 
  10  14   2      206.12      200.99     41.02 o 
  11  14   2       50.62       25.53     24.61 o 
  12  14   2       31.47       -8.20     38.29 o 
  -7  15   2        0.55      -15.50     31.91 o 
  -6  15   2        3.56       13.67     29.17 o 
  -5  15   2        5.32       42.85     41.94 o 
  -4  15   2       11.02       41.94     24.61 o 
  -3  15   2        1.61      -13.76     18.63 o 
  -2  15   2      315.06      302.67     26.44 o 
  -1  15   2       20.11       -7.29     15.50 o 
   0  15   2       50.17       26.44     16.41 o 
   1  15   2       86.26       92.19     11.85 o 
   2  15   2       10.30        4.33      7.04 o 
   3  15   2       29.76       36.47      8.20 o 
   4  15   2       52.61       53.79     12.76 o 
   5  15   2       25.41        9.12     10.94 o 
   6  15   2        3.87       20.97     12.76 o 
   7  15   2      129.09      125.29     19.60 o 
   8  15   2       24.80        4.74     19.21 o 
   9  15   2       18.83        1.95     18.16 o 
  10  15   2       18.61       17.32     26.44 o 
  11  15   2       73.50      107.58     35.55 o 
  12  15   2        6.24       58.35     48.32 o 
  -6  16   2        0.02       16.41     49.23 o 
  -5  16   2        0.46       11.85     31.00 o 
  -4  16   2      143.19      133.10     37.38 o 
  -3  16   2      103.01       74.76     37.38 o 
  -2  16   2       12.68       51.96     24.61 o 
  -1  16   2       52.77       21.88     18.23 o 
   0  16   2       27.18       23.70     15.50 o 
   1  16   2      165.25      166.69     32.36 o 
   2  16   2       26.66       39.60     11.40 o 
   3  16   2       62.52       32.82      7.29 o 
   4  16   2       11.62        3.65     10.03 o 
   5  16   2        0.44      -11.85     11.85 o 
   6  16   2       23.81       12.76     10.03 o 
   7  16   2       14.96       33.73     10.94 o 
   8  16   2       33.46       21.88     28.26 o 
   9  16   2       44.55       59.26     38.29 o 
  10  16   2       16.55       46.49     27.35 o 
  11  16   2       23.08      -31.00     44.67 o 
  -5  17   2        0.38       20.06     30.08 o 
  -4  17   2        1.71       -0.63     41.94 o 
  -3  17   2        1.57       86.61     40.11 o 
  -2  17   2        0.01       -4.56     24.61 o 
  -1  17   2      146.53      152.25     35.55 o 
   0  17   2        9.86        7.29     20.97 o 
   1  17   2       62.92       60.52     36.47 o 
   2  17   2       62.40       65.49     10.20 o 
   3  17   2      211.27      186.89     13.67 o 
   4  17   2       51.42       50.14     12.76 o 
   5  17   2      104.01       83.87     12.76 o 
   6  17   2        0.00        0.91     13.67 o 
   7  17   2       42.41       41.94     15.50 o 
   8  17   2       13.09       80.23     37.38 o 
   9  17   2       35.78      -26.44     26.44 o 
  10  17   2        3.42       26.44     41.02 o 
  -3  18   2       34.43       35.55     32.82 o 
  -2  18   2        4.41        0.91     28.26 o 
  -1  18   2        4.92      -16.41     29.17 o 
   0  18   2        4.57       11.46     10.68 o 
   1  18   2      106.16      130.16     13.78 o 
   2  18   2       61.54       80.23     31.00 o 
   3  18   2       15.17       13.67     17.32 o 
   4  18   2       43.89       24.61     13.67 o 
   5  18   2        4.44       31.00     15.50 o 
   6  18   2        4.95        4.56     10.94 o 
   7  18   2       12.30       33.73     37.38 o 
   8  18   2       21.59      -13.67     28.26 o 
   9  18   2       69.41      175.95     46.49 o 
  -2  19   2      213.94      207.86     48.32 o 
  -1  19   2       24.24       21.88     32.82 o 
   0  19   2       37.06      -17.32     26.44 o 
   1  19   2        0.11       15.50     25.53 o 
   2  19   2       99.21      152.25     21.88 o 
   3  19   2       25.47       77.49     29.17 o 
   4  19   2       53.91       27.35     26.44 o 
   5  19   2       20.50      174.13     41.94 o 
   6  19   2       38.27       15.50     28.26 o 
   7  19   2       35.53       58.35     40.11 o 
   8  19   2        1.62       10.03     31.00 o 
   0  20   2        2.16        0.91     47.41 o 
   1  20   2       21.53       65.64     47.41 o 
   2  20   2        3.80       14.59     41.02 o 
   3  20   2       28.23       23.70     45.58 o 
   4  20   2        9.54       24.61     42.85 o 
   5  20   2      160.71      135.84     40.11 o 
  -6 -19   3       11.54       -1.82     32.82 o 
  -5 -19   3        1.89       20.06     31.91 o 
  -4 -19   3        0.78       58.35     31.91 o 
  -3 -19   3        1.85       17.32     31.91 o 
  -2 -19   3        7.94      -26.44     29.17 o 
  -1 -19   3        0.97       17.32     31.91 o 
   0 -19   3        6.63       -9.12     31.91 o 
  -8 -18   3       15.63       82.96     52.88 o 
  -7 -18   3       11.66        8.20     28.26 o 
  -6 -18   3       10.13       -2.73     29.17 o 
  -5 -18   3      162.44      165.01     32.82 o 
  -4 -18   3       25.52       78.40     41.94 o 
  -3 -18   3       10.33        4.56     40.11 o 
  -2 -18   3       33.19       20.06     28.26 o 
  -1 -18   3       28.46       21.88     29.17 o 
   0 -18   3      141.23      185.07     51.96 o 
   1 -18   3        0.29       -0.91     23.70 o 
   2 -18   3       47.65      -11.85     32.82 o 
   3 -18   3       39.54       85.70     36.47 o 
  -9 -17   3        0.04      -31.91     31.91 o 
  -8 -17   3       19.95        3.65     44.67 o 
  -7 -17   3       15.76        0.91     26.44 o 
  -6 -17   3        3.33      -12.76     27.35 o 
  -5 -17   3      146.46      181.42     37.38 o 
  -4 -17   3       98.04       28.26     38.29 o 
  -3 -17   3       46.77       95.72     31.91 o 
  -2 -17   3        1.01      -25.53     25.53 o 
  -1 -17   3      192.10      141.31     31.91 o 
   0 -17   3       40.31       41.94     28.26 o 
   1 -17   3        4.66      -23.70     23.70 o 
   2 -17   3      107.92      135.84     34.64 o 
   3 -17   3       78.96       28.26     28.26 o 
 -10 -16   3        0.44      -15.50     41.02 o 
  -9 -16   3        6.33      -29.17     30.08 o 
  -8 -16   3        0.28      -26.44     26.44 o 
  -7 -16   3        8.18      -33.73     34.64 o 
  -6 -16   3       81.57      144.95     31.91 o 
  -5 -16   3       56.24       77.49     26.44 o 
  -4 -16   3       59.84       81.14     27.35 o 
  -3 -16   3       25.64       34.64     23.70 o 
  -2 -16   3       32.50       21.88      4.56 o 
  -1 -16   3       84.98      101.19     10.94 o 
   0 -16   3        5.54       -4.56     18.23 o 
   1 -16   3      148.87      185.98     31.91 o 
   2 -16   3        1.77      -26.44     36.47 o 
   3 -16   3      299.47      304.49     46.49 o 
   5 -16   3        4.53       26.44     32.82 o 
   6 -16   3       39.11       54.19     25.12 o 
 -11 -15   3       25.71       49.23     38.29 o 
 -10 -15   3       10.99       53.79     32.82 o 
  -9 -15   3        4.84       10.94     26.44 o 
  -8 -15   3       15.23      -17.32     27.35 o 
  -7 -15   3        2.29       44.67     24.61 o 
  -6 -15   3      151.42      146.78     28.26 o 
  -5 -15   3       38.67       33.73     17.32 o 
  -4 -15   3       70.84      136.75     22.79 o 
  -3 -15   3      166.04      173.21     25.53 o 
  -2 -15   3      192.43      170.48      9.12 o 
  -1 -15   3      189.75      214.24     23.70 o 
   0 -15   3      118.70       77.49     21.88 o 
   1 -15   3        1.53       15.50     31.00 o 
   2 -15   3        0.74      -20.06     29.17 o 
   3 -15   3       25.94       22.79     25.53 o 
   4 -15   3      158.55      123.99     27.35 o 
   5 -15   3       43.97       69.29     20.63 o 
   6 -15   3        2.14        7.29     31.91 o 
   7 -15   3        8.86        0.91     36.47 o 
 -12 -14   3        2.50      -37.38     37.38 o 
 -11 -14   3       38.10       17.32     31.91 o 
 -10 -14   3        4.00       23.70     29.17 o 
  -9 -14   3        8.84       42.85     27.35 o 
  -8 -14   3        0.16       -7.29     22.79 o 
  -7 -14   3       46.86       48.53     33.73 o 
  -6 -14   3      385.74      501.37     43.76 o 
  -5 -14   3      384.93      355.74     22.07 o 
  -4 -14   3       97.61      165.92     20.06 o 
  -3 -14   3      197.78      214.24     23.70 o 
  -2 -14   3      587.20      563.40     20.97 o 
  -1 -14   3      191.87      167.74     22.79 o 
   0 -14   3      220.12      209.68     22.79 o 
   1 -14   3      294.45      314.52     29.17 o 
   2 -14   3      144.41      167.74     21.88 o 
   3 -14   3       22.17        0.91     15.50 o 
   4 -14   3       87.27       77.11     25.07 o 
   5 -14   3       60.77       43.76     29.17 o 
   6 -14   3      141.28      158.63     36.47 o 
   7 -14   3       11.38       49.23     39.20 o 
   8 -14   3        4.07      -26.44     34.64 o 
 -12 -13   3       31.63       43.76     34.64 o 
 -11 -13   3       36.20       82.05     33.73 o 
 -10 -13   3       91.32      216.06     48.32 o 
  -9 -13   3        2.29        1.82     24.61 o 
  -8 -13   3        0.06        2.94     34.19 o 
  -7 -13   3       21.30       22.94     15.78 o 
  -6 -13   3       17.54       -9.83     14.49 o 
  -5 -13   3        0.05      -11.66     13.85 o 
  -4 -13   3       60.60       31.00     20.06 o 
  -3 -13   3       44.30       52.88     19.14 o 
  -2 -13   3       48.06       43.76      5.47 o 
  -1 -13   3      200.49      180.51     20.97 o 
   0 -13   3      417.77      386.54     30.08 o 
   1 -13   3       57.87       53.79     16.41 o 
   2 -13   3        6.98       11.85     14.59 o 
   3 -13   3       57.05       36.47     13.67 o 
   4 -13   3        1.03        0.61     16.20 o 
   5 -13   3       67.15       43.76     25.53 o 
   6 -13   3       91.30       66.55     43.76 o 
   7 -13   3       31.43       71.11     41.02 o 
   8 -13   3        0.47       31.00     42.85 o 
   9 -13   3      132.77      156.80     41.94 o 
 -13 -12   3       31.34       76.58     38.29 o 
 -12 -12   3       90.54       81.14     34.64 o 
 -11 -12   3        6.12       19.48     16.43 o 
 -10 -12   3      203.94      207.86     41.94 o 
  -9 -12   3      221.98      158.89      9.51 o 
  -8 -12   3      162.49      134.40     20.51 o 
  -7 -12   3       59.72       72.71     41.02 o 
  -6 -12   3      147.16       85.31     31.45 o 
  -5 -12   3      235.25      254.49     22.79 o 
  -4 -12   3     1025.56     1215.15     49.91 o 
  -3 -12   3       10.86       -9.12     14.59 o 
  -2 -12   3      113.30      146.78      8.20 o 
  -1 -12   3        7.41       -2.73     11.85 o 
   0 -12   3      303.86      319.08     23.70 o 
   1 -12   3      223.47      196.01     19.14 o 
   2 -12   3        0.09       10.03     13.67 o 
   3 -12   3       62.79       55.85     14.59 o 
   4 -12   3        1.75       10.41     13.85 o 
   5 -12   3        3.13      -22.88     22.88 o 
   6 -12   3      133.98      128.54     29.17 o 
   7 -12   3       54.47       76.58     29.17 o 
   8 -12   3      145.83      111.22     41.02 o 
   9 -12   3       60.42      -33.73     45.58 o 
  10 -12   3        9.34       44.67     38.29 o 
 -13 -11   3        2.14       66.55     41.02 o 
 -12 -11   3       61.89       26.44     33.73 o 
 -11 -11   3       81.43       53.79     10.20 o 
 -10 -11   3       17.77       15.12      7.75 o 
  -9 -11   3       86.75       69.05     13.37 o 
  -8 -11   3      114.48      164.33     20.63 o 
  -7 -11   3      135.97      163.88     29.17 o 
  -6 -11   3      137.44      204.56     25.98 o 
  -5 -11   3       51.12       46.04     18.05 o 
  -4 -11   3      686.88      767.77     35.47 o 
  -3 -11   3      984.96      876.70     30.86 o 
  -2 -11   3       18.16        3.65      3.65 o 
  -1 -11   3       18.77       36.47     13.67 o 
   0 -11   3      815.53      866.07     39.20 o 
   1 -11   3      181.51      172.30     20.97 o 
   2 -11   3     1224.73     1300.93     58.35 o 
   3 -11   3      209.92      183.17     19.31 o 
   4 -11   3      220.95      220.92     38.29 o 
   5 -11   3        4.93       18.42     16.69 o 
   6 -11   3      501.34      501.36     60.17 o 
   7 -11   3        0.01      -24.61     24.61 o 
   8 -11   3      428.54      509.61     51.05 o 
   9 -11   3        4.72       10.03     31.00 o 
  10 -11   3        4.46       30.08     41.94 o 
 -13 -10   3       37.89       49.23     36.47 o 
 -12 -10   3        0.53      -20.30     20.30 o 
 -11 -10   3        2.88      -13.99     13.99 o 
 -10 -10   3        2.35       -0.79     35.10 o 
  -9 -10   3      102.12      103.77     23.25 o 
  -8 -10   3      127.24      103.12     16.41 o 
  -7 -10   3       30.71       45.12     37.38 o 
  -6 -10   3      958.78      823.94     53.79 o 
  -5 -10   3       13.48       18.60     13.65 o 
  -4 -10   3       30.92       24.23     15.95 o 
  -3 -10   3       22.38       19.24     11.80 o 
  -2 -10   3        3.22       -2.73      2.73 o 
  -1 -10   3       16.25       19.14     10.94 o 
   0 -10   3      515.27      483.18     25.53 o 
   1 -10   3       38.58       40.11     12.76 o 
   2 -10   3      760.43      809.46     30.63 o 
   3 -10   3      526.16      504.51     28.64 o 
   4 -10   3      396.62      411.45     52.88 o 
   5 -10   3      146.47      142.29     18.02 o 
   6 -10   3        5.70       -9.80     17.74 o 
   7 -10   3       17.07       19.88     18.02 o 
   8 -10   3        1.84      -15.50     22.79 o 
   9 -10   3        0.43        7.29     26.44 o 
  10 -10   3        0.78      -10.03     27.35 o 
  11 -10   3        1.07        2.73     39.20 o 
 -14  -9   3       18.92       45.58     34.64 o 
 -13  -9   3       69.92       57.01     21.42 o 
 -12  -9   3        7.74       32.77     16.64 o 
 -11  -9   3       86.63      100.49     46.04 o 
 -10  -9   3      317.41      337.27     19.87 o 
  -9  -9   3       64.88       59.63     15.04 o 
  -8  -9   3       90.17       65.10     11.63 o 
  -7  -9   3      812.47      694.69     20.06 o 
  -6  -9   3      328.75      267.95     27.35 o 
  -5  -9   3      580.91      517.00     26.61 o 
  -4  -9   3        0.57        7.29     12.25 o 
  -3  -9   3      978.17     1110.31     38.96 o 
  -2  -9   3      143.75      166.63     12.65 o 
  -1  -9   3       14.60       13.67     11.85 o 
   0  -9   3      240.21      214.24     18.23 o 
   1  -9   3      290.30      289.91     19.14 o 
   2  -9   3     1595.90     1833.64     62.52 o 
   3  -9   3      273.47      284.54     27.35 o 
   4  -9   3       18.87       14.73     12.56 o 
   5  -9   3       12.63        7.31     19.60 o 
   6  -9   3     1313.94     1369.49     59.44 o 
   7  -9   3       24.71       38.40     16.08 o 
   8  -9   3        0.05       -3.27     16.86 o 
   9  -9   3       47.18       60.17     32.82 o 
  10  -9   3       65.12       55.61     31.00 o 
  11  -9   3       49.06        5.47     47.41 o 
 -14  -8   3       13.46       29.17     32.82 o 
 -13  -8   3       67.70       47.86     25.80 o 
 -12  -8   3       12.46       -9.04     70.20 o 
 -11  -8   3      137.63      186.07     21.22 o 
 -10  -8   3      324.70      273.25     19.56 o 
  -9  -8   3        9.70        9.60     10.08 o 
  -8  -8   3      546.13      608.24     23.44 o 
  -7  -8   3      748.58      702.43     45.13 o 
  -6  -8   3      344.99      393.09     11.57 o 
  -5  -8   3      217.21      170.79     15.95 o 
  -4  -8   3      103.97      105.04     13.54 o 
  -3  -8   3       33.70       17.12     14.59 o 
  -2  -8   3        0.09       -5.55     11.13 o 
  -1  -8   3        9.31      -10.94     10.94 o 
   0  -8   3      122.79       92.99     13.67 o 
   1  -8   3      298.02      293.55     18.23 o 
   2  -8   3     1114.09     1153.95     40.26 o 
   3  -8   3     1099.85      991.53     37.20 o 
   4  -8   3      353.00      337.03     21.42 o 
   5  -8   3      114.63      117.87     20.06 o 
   6  -8   3        2.11        4.20     12.92 o 
   7  -8   3       99.33       87.98     16.20 o 
   8  -8   3      491.59      469.86     47.86 o 
   9  -8   3       47.33       24.32     25.69 o 
  10  -8   3      319.64      263.47     38.29 o 
  11  -8   3       34.11       49.23     31.91 o 
  12  -8   3       60.21      142.22     41.02 o 
 -14  -7   3        8.19        7.29     49.23 o 
 -13  -7   3       13.50       -3.90     17.26 o 
 -12  -7   3       82.27       48.77     21.27 o 
 -11  -7   3      141.02      144.77     30.54 o 
 -10  -7   3        4.35       15.35     11.02 o 
  -9  -7   3       94.61       67.47     12.05 o 
  -8  -7   3        4.35       -2.33     10.08 o 
  -7  -7   3       56.56        7.24     25.07 o 
  -6  -7   3      204.90      149.04     11.24 o 
  -5  -7   3      715.92      676.59     22.60 o 
  -4  -7   3     1388.74     1346.43     28.17 o 
  -3  -7   3      104.84      155.92     13.20 o 
  -2  -7   3      239.58      294.53     18.69 o 
  -1  -7   3       53.48       84.78     10.03 o 
   0  -7   3      121.01      156.80     13.67 o 
   1  -7   3       35.42       59.26     10.03 o 
   2  -7   3     1322.48     1326.14     44.35 o 
   3  -7   3      761.45      685.21     35.10 o 
   4  -7   3      312.10      331.30     19.21 o 
   5  -7   3      364.80      397.97     22.31 o 
   6  -7   3      406.06      356.26     22.97 o 
   7  -7   3       98.34      107.45     20.51 o 
   8  -7   3      276.51      318.08     48.77 o 
   9  -7   3       34.74       -5.99     50.60 o 
  10  -7   3      131.93      158.63     42.85 o 
  11  -7   3        2.17       27.35     38.29 o 
  12  -7   3       55.67       56.52     42.85 o 
 -14  -6   3        0.48       62.90     36.47 o 
 -13  -6   3       10.68        4.74     23.10 o 
 -12  -6   3      281.34      327.55     64.27 o 
 -11  -6   3       60.77      111.49     17.57 o 
 -10  -6   3        1.69        1.67     10.77 o 
  -9  -6   3       31.20       22.79     12.70 o 
  -8  -6   3       55.70       70.86     13.48 o 
  -7  -6   3      890.04      861.05     27.83 o 
  -6  -6   3       32.66       21.67      9.41 o 
  -5  -6   3     1118.34      837.67     24.95 o 
  -4  -6   3     2684.20     2569.46     60.17 o 
  -3  -6   3      255.08      166.09     16.61 o 
  -2  -6   3     1517.71     1621.29     56.52 o 
  -1  -6   3      251.00      310.66      9.57 o 
   0  -6   3     1148.44     1155.98     37.38 o 
   1  -6   3     1168.91     1266.99     34.34 o 
   2  -6   3     2143.80     2059.58     62.83 o 
   3  -6   3      178.58      124.65     13.67 o 
   4  -6   3      126.71      189.14     18.02 o 
   5  -6   3      135.39      143.01     15.50 o 
   6  -6   3       10.38       18.23     12.76 o 
   7  -6   3       89.80      103.23     18.17 o 
   8  -6   3      893.48      924.63     40.84 o 
   9  -6   3      103.44      119.08     20.28 o 
  10  -6   3       32.32       48.68     19.72 o 
  11  -6   3       26.11      -13.67     23.70 o 
  12  -6   3       12.77       10.03     29.17 o 
  13  -6   3       11.77      -15.50     32.82 o 
 -14  -5   3        0.01      -32.82     32.82 o 
 -13  -5   3       10.91        3.66     21.23 o 
 -12  -5   3       81.66       92.89     17.37 o 
 -11  -5   3      173.02      157.53     17.30 o 
 -10  -5   3       11.61       -2.24     13.49 o 
  -9  -5   3      382.29      315.45     17.81 o 
  -8  -5   3      298.03      274.91     22.82 o 
  -7  -5   3        3.74       -5.99     13.67 o 
  -6  -5   3      916.47      984.69     35.17 o 
  -5  -5   3     1856.09     1617.29     40.57 o 
  -4  -5   3      687.62      695.13     26.89 o 
  -3  -5   3      158.52      112.85      4.39 o 
  -2  -5   3      291.30      344.13     29.17 o 
  -1  -5   3      582.57      715.09     31.91 o 
   0  -5   3      203.12      179.60     11.85 o 
   1  -5   3     1501.88     1532.67     45.93 o 
   2  -5   3     2049.84     2046.72     62.14 o 
   3  -5   3       16.43        0.26      9.78 o 
   4  -5   3        6.10      -15.16     20.51 o 
   5  -5   3     2339.02     2183.56     72.02 o 
   6  -5   3      134.49      134.42     15.32 o 
   7  -5   3       42.67       33.77     14.65 o 
   8  -5   3       14.48       -3.83     15.01 o 
   9  -5   3      103.58      132.65     20.02 o 
  10  -5   3      268.51      253.73     64.73 o 
  11  -5   3        0.42      -18.23     25.53 o 
  12  -5   3      220.94      260.73     42.85 o 
  13  -5   3       12.89      -41.02     41.02 o 
 -14  -4   3        8.38      -29.17     44.67 o 
 -13  -4   3        4.74       29.17     32.82 o 
 -12  -4   3      171.89       57.73     27.52 o 
 -11  -4   3      151.60      163.85     31.00 o 
 -10  -4   3       12.74       32.58     17.07 o 
  -9  -4   3        0.74       17.91     18.69 o 
  -8  -4   3       12.04       31.18     20.51 o 
  -7  -4   3        5.36        4.47     12.82 o 
  -6  -4   3       10.23       20.97     14.83 o 
  -5  -4   3      169.36       59.36     20.06 o 
  -4  -4   3        0.07        6.50     11.85 o 
  -3  -4   3     1576.76     1355.53     49.69 o 
  -2  -4   3       50.27       34.09      2.85 o 
  -1  -4   3        1.96       -3.49      5.93 o 
   0  -4   3     1003.19      957.24     24.61 o 
   1  -4   3       12.03        4.17     10.94 o 
   2  -4   3       22.29       52.31     11.40 o 
   3  -4   3     1612.63     1431.70    102.56 o 
   4  -4   3       71.84       78.79     10.62 o 
   5  -4   3     1509.65     1464.77     47.94 o 
   6  -4   3     1365.95     1483.58     50.80 o 
   7  -4   3        2.30       10.36     13.49 o 
   8  -4   3       32.60       35.55     14.83 o 
   9  -4   3       32.23       57.72     18.40 o 
  10  -4   3       68.08       88.76     18.30 o 
  11  -4   3       26.68       14.73     17.69 o 
  12  -4   3       96.30      178.68     45.58 o 
  13  -4   3        0.06       -0.91     31.00 o 
  14  -4   3       14.33       -9.12     30.08 o 
 -14  -3   3       11.60      -29.17     29.17 o 
 -13  -3   3        0.39      -10.03     42.85 o 
 -12  -3   3       48.43      -24.61     24.61 o 
 -11  -3   3       18.69       -2.08     19.69 o 
 -10  -3   3      239.91      303.39     41.48 o 
  -9  -3   3       44.81       39.63     54.24 o 
  -8  -3   3       46.90       29.74     13.49 o 
  -7  -3   3        0.03       22.91     11.91 o 
  -6  -3   3        9.16       33.55     14.41 o 
  -5  -3   3      166.96       77.10     12.82 o 
  -4  -3   3       79.02       62.76     14.59 o 
  -3  -3   3     1337.42     1193.72     38.25 o 
  -2  -3   3     6930.20     7086.14    175.28 o 
  -1  -3   3        7.29       43.67      8.04 o 
   0  -3   3     5077.18     4851.12     87.45 o 
   1  -3   3      558.70      620.57     17.37 o 
   2  -3   3      224.42      159.43     10.62 o 
   3  -3   3     1697.52     1461.22     43.42 o 
   4  -3   3     2389.97     2413.98     69.61 o 
   5  -3   3      439.43      530.89     22.56 o 
   6  -3   3      693.65      737.02     48.77 o 
   7  -3   3        2.29       25.98     10.96 o 
   8  -3   3      515.13      535.58     29.57 o 
   9  -3   3       75.42       78.86     15.59 o 
  10  -3   3       45.32       34.30     16.43 o 
  11  -3   3       10.72      -21.13     22.79 o 
  12  -3   3       25.24        4.56     19.14 o 
  13  -3   3       38.87      106.66     38.29 o 
  14  -3   3        1.53       49.23     37.38 o 
 -14  -2   3        6.36        8.20     47.41 o 
 -13  -2   3      172.76      134.01     35.55 o 
 -12  -2   3      107.63       60.17     29.17 o 
 -11  -2   3      118.92      151.96     22.71 o 
 -10  -2   3        6.92       42.08     20.97 o 
  -9  -2   3      121.22      159.79     42.39 o 
  -8  -2   3        0.08        2.64     12.20 o 
  -7  -2   3      345.57      283.25     43.76 o 
  -6  -2   3       14.35        9.14     12.55 o 
  -5  -2   3       58.42       51.12     11.60 o 
  -4  -2   3     2507.18     2519.04     72.02 o 
  -3  -2   3     4305.52     3868.08    100.54 o 
  -2  -2   3     1079.58     1171.43     36.68 o 
  -1  -2   3     1225.46     1181.84     23.18 o 
   0  -2   3    13544.51    13384.63    323.29 o 
   1  -2   3      555.58      600.36     16.87 o 
   2  -2   3      277.48      176.35      8.54 o 
   3  -2   3       97.27       63.61      8.31 o 
   4  -2   3     2170.10     2082.84     59.94 o 
   5  -2   3      319.30      280.00     14.41 o 
   6  -2   3     1062.29     1098.00     43.30 o 
   7  -2   3      256.82      263.10     50.60 o 
   8  -2   3      330.26      333.98     27.35 o 
   9  -2   3     1090.34     1106.93     47.87 o 
  10  -2   3       88.07       92.20     24.16 o 
  11  -2   3       16.11       12.55     20.51 o 
  12  -2   3       13.18       19.44     19.14 o 
  14  -2   3       29.23       42.85     34.64 o 
 -14  -1   3        0.15       53.79     34.64 o 
 -13  -1   3       38.20       35.55     31.00 o 
 -12  -1   3        3.02        5.47     24.61 o 
 -11  -1   3      303.94      400.52     32.80 o 
 -10  -1   3       89.35       70.54     18.72 o 
  -9  -1   3      429.38      476.15     28.36 o 
  -8  -1   3      686.52      848.48     35.38 o 
  -7  -1   3      219.39      173.17     45.58 o 
  -6  -1   3      354.73      475.82     22.23 o 
  -5  -1   3       11.49       13.29     11.85 o 
  -4  -1   3        2.63        4.34      9.33 o 
  -3  -1   3      169.76      119.08      9.67 o 
  -2  -1   3     2917.26     3005.83     76.03 o 
  -1  -1   3        1.79        9.90      6.75 o 
   0  -1   3     7478.54     7364.30    111.46 o 
   1  -1   3        6.16       32.78      6.84 o 
   2  -1   3     2824.53     2416.82     53.63 o 
   3  -1   3      192.56      170.74     10.25 o 
   4  -1   3      103.19       90.89     27.81 o 
   5  -1   3     2598.14     2459.05     82.96 o 
   6  -1   3     1330.48     1410.70     58.80 o 
   7  -1   3       71.54       75.63      9.61 o 
   8  -1   3      724.19      814.41     27.66 o 
   9  -1   3      307.15      314.95     21.88 o 
  10  -1   3      826.54      779.57     47.86 o 
  11  -1   3       94.79      105.01     17.07 o 
  12  -1   3       37.05       31.12     21.67 o 
  13  -1   3        1.27       27.35     31.00 o 
  14  -1   3      224.01      282.61     48.32 o 
 -14   0   3        0.11       12.76     34.64 o 
 -13   0   3       19.51       52.88     43.76 o 
 -12   0   3      147.50      148.60     44.67 o 
 -11   0   3        0.02       42.31     18.62 o 
 -10   0   3        0.02       22.56     17.52 o 
  -9   0   3       13.35        5.01     15.04 o 
  -8   0   3      189.44      177.60     16.72 o 
  -7   0   3       26.89       25.33     14.65 o 
  -6   0   3        0.49       36.42     12.65 o 
  -5   0   3      886.97     1020.53     34.09 o 
  -4   0   3     3541.94     3554.68    119.88 o 
  -3   0   3      205.40      334.21     15.96 o 
  -2   0   3        0.58       11.51     10.03 o 
  -1   0   3      963.08     1109.35     30.92 o 
   0   0   3     7334.09     7551.33    113.02 o 
   2   0   3      223.68      306.84      8.68 o 
   3   0   3      382.09      351.09     11.45 o 
   4   0   3     1417.94     1647.07     39.28 o 
   5   0   3     2753.43     2539.01     76.58 o 
   6   0   3      139.92      128.08     10.90 o 
   7   0   3      520.97      465.74     24.61 o 
   8   0   3      724.99      711.73     23.95 o 
   9   0   3       13.38       44.61     15.11 o 
  10   0   3      197.71      222.48     17.03 o 
  11   0   3      694.06      702.35     29.67 o 
  12   0   3        2.15      -20.74     21.24 o 
  13   0   3       31.95       46.49     29.17 o 
  14   0   3       14.64       13.67     31.00 o 
 -14   1   3       24.70       59.26     35.55 o 
 -13   1   3        2.30      -20.06     28.26 o 
 -12   1   3       51.20       66.55     30.08 o 
 -11   1   3       12.33       42.48     58.80 o 
 -10   1   3      108.87      115.82     42.85 o 
  -9   1   3      117.72      141.26     18.36 o 
  -8   1   3       24.28       69.79     17.51 o 
  -7   1   3      713.19      789.14     34.48 o 
  -6   1   3     2660.92     2948.70     77.28 o 
  -5   1   3      360.02      375.51     20.94 o 
  -4   1   3      775.34      815.85     45.58 o 
  -3   1   3      395.78      284.46     16.76 o 
  -2   1   3     1108.14     1080.17     30.57 o 
  -1   1   3      613.90      644.10     19.01 o 
   0   1   3     2728.35     2442.35    106.21 o 
   1   1   3      239.04      269.95      6.60 o 
   2   1   3     4372.30     4015.69     82.97 o 
   3   1   3      320.97      276.23      8.68 o 
   4   1   3      644.87      859.73     23.10 o 
   5   1   3       10.40        7.70      7.86 o 
   6   1   3       90.36      113.39     27.81 o 
   7   1   3      171.81      188.48     12.55 o 
   8   1   3      251.38      226.27     24.61 o 
   9   1   3      521.35      458.08     20.36 o 
  10   1   3      505.30      428.77     26.44 o 
  11   1   3      796.69      808.74     34.17 o 
  12   1   3      164.07      209.89     26.61 o 
  13   1   3        2.45       51.05     35.55 o 
  14   1   3       22.95       -6.38     41.02 o 
  15   1   3        0.65       29.17     47.41 o 
 -14   2   3       12.74      -31.00     31.00 o 
 -13   2   3        8.52      -14.59     30.08 o 
 -12   2   3      160.21      162.27     35.55 o 
 -11   2   3      180.08      141.24     23.18 o 
 -10   2   3       83.95       62.79     22.45 o 
  -9   2   3      227.70      193.27     28.26 o 
  -8   2   3       75.25       27.44     13.49 o 
  -7   2   3     2477.66     2933.72     89.07 o 
  -6   2   3      630.00      802.92     30.54 o 
  -5   2   3       13.97       19.67     10.62 o 
  -4   2   3     3081.45     3662.84     96.75 o 
  -3   2   3     3058.64     3495.54    138.57 o 
  -2   2   3    17539.89    16169.12    371.48 o 
  -1   2   3      243.81      327.72     38.29 o 
   1   2   3      701.93      702.33     55.16 o 
   2   2   3       67.22       51.10      5.23 o 
   3   2   3     2392.49     2077.30     39.64 o 
   4   2   3      767.75      944.81     22.34 o 
   5   2   3       50.04       48.04     10.03 o 
   6   2   3        9.51       18.51      9.57 o 
   7   2   3      720.91      701.70     33.73 o 
   8   2   3      158.26      151.69     12.42 o 
   9   2   3       55.61       67.48     23.70 o 
  10   2   3      299.13      261.38     17.36 o 
  11   2   3        8.05       29.44     14.49 o 
  12   2   3      147.00      112.25     16.43 o 
  13   2   3       50.90       15.50     25.53 o 
  14   2   3        7.14      -20.97     28.26 o 
  15   2   3        0.02      -26.44     33.73 o 
 -14   3   3       65.12       97.55     53.79 o 
 -13   3   3       15.77      -41.02     41.02 o 
 -12   3   3       52.99       67.46     31.00 o 
 -11   3   3       60.88       52.32     21.90 o 
 -10   3   3       16.41      -17.74     17.74 o 
  -9   3   3       94.66      130.90     31.45 o 
  -8   3   3        7.96      -12.89     15.32 o 
  -7   3   3      921.78      966.06     39.33 o 
  -6   3   3        0.24       21.18     11.27 o 
  -5   3   3     3324.40     3661.58     97.31 o 
  -4   3   3      148.42      284.64     17.32 o 
  -3   3   3      127.48      119.81     11.27 o 
  -2   3   3     1118.82      985.92     29.63 o 
  -1   3   3      272.34      263.45     24.16 o 
   0   3   3     1734.87     1921.37     56.52 o 
   1   3   3       58.84       38.97      4.10 o 
   2   3   3        7.38       17.66      6.84 o 
   3   3   3      139.45       85.47     12.31 o 
   4   3   3      246.05      320.66     14.59 o 
   5   3   3       44.06       32.82      7.59 o 
   6   3   3       18.17       23.97      7.66 o 
   7   3   3     1304.72     1216.97     44.67 o 
   8   3   3       46.49       46.65     10.32 o 
   9   3   3        7.53       -2.02     11.91 o 
  10   3   3     1333.62     1495.45     97.09 o 
  11   3   3       44.69       27.35     21.88 o 
  12   3   3        0.86        8.31     14.24 o 
  13   3   3       85.82       97.47     25.47 o 
  14   3   3        8.24      -24.61     24.61 o 
  15   3   3        9.50      -20.06     46.49 o 
 -13   4   3       17.11       26.44     31.91 o 
 -12   4   3        0.04       29.17     41.94 o 
 -11   4   3       12.40       -2.73     27.35 o 
 -10   4   3       59.97       77.93     23.83 o 
  -9   4   3      153.79      175.07     34.64 o 
  -8   4   3      354.34      293.25     21.89 o 
  -7   4   3       71.80      108.47     23.70 o 
  -6   4   3       24.44        7.14     12.82 o 
  -5   4   3      149.29      211.88     14.78 o 
  -4   4   3     2642.58     2904.04    148.14 o 
  -3   4   3        9.99       10.14      9.94 o 
  -2   4   3      118.90      105.95     12.31 o 
  -1   4   3    17182.23    16109.24    463.12 o 
   0   4   3      113.67      188.03      9.98 o 
   1   4   3      104.82      167.21      8.20 o 
   2   4   3     1525.39     1595.03     30.08 o 
   3   4   3      171.09      129.80      6.10 o 
   4   4   3     1697.95     1807.06     37.06 o 
   5   4   3      844.74      813.28     48.32 o 
   6   4   3       40.50       39.26     10.03 o 
   7   4   3      218.09      200.79     13.49 o 
   8   4   3      167.89      151.95     12.82 o 
   9   4   3       12.63       -1.52     10.32 o 
  10   4   3      207.50      201.30     16.43 o 
  11   4   3       15.17        2.01     15.17 o 
  12   4   3       21.65       18.44     18.69 o 
  13   4   3      205.91      203.28     63.36 o 
  14   4   3       45.97       58.35     29.17 o 
  15   4   3        4.95      -13.67     31.00 o 
 -13   5   3       19.31       29.17     37.38 o 
 -12   5   3        8.46        6.38     26.44 o 
 -11   5   3       61.81       68.37     31.00 o 
 -10   5   3      182.12      215.31     41.48 o 
  -9   5   3        9.98       41.92     22.34 o 
  -8   5   3      404.76      360.62     27.35 o 
  -7   5   3       31.52       63.31     29.17 o 
  -6   5   3      342.90      356.83     21.88 o 
  -5   5   3     2124.43     2184.24     71.98 o 
  -4   5   3      575.69      708.05     26.94 o 
  -3   5   3      613.94      645.06     23.75 o 
  -2   5   3     7355.56     7856.30    192.93 o 
  -1   5   3      477.24      514.85     24.16 o 
   0   5   3       44.65      137.27      8.96 o 
   1   5   3     4280.45     4274.04     94.27 o 
   2   5   3      138.91      150.89      5.80 o 
   3   5   3       16.21       26.18      4.51 o 
   4   5   3       47.45       61.21      5.70 o 
   5   5   3      618.14      502.04     19.14 o 
   6   5   3      723.81      737.15     21.90 o 
   7   5   3        3.53        0.51      7.89 o 
   8   5   3       62.19       60.33     10.90 o 
   9   5   3       29.68       28.29     10.28 o 
  10   5   3        3.03       33.91     27.35 o 
  11   5   3        1.53      -14.30     14.30 o 
  12   5   3       99.08       66.90     28.26 o 
  13   5   3      258.12      310.93     32.55 o 
  14   5   3       53.87       65.64     30.08 o 
  15   5   3        2.84       18.23     43.76 o 
 -13   6   3       42.72        9.12     53.79 o 
 -12   6   3      273.61      293.55     52.88 o 
 -11   6   3       35.07       25.53     29.17 o 
 -10   6   3       88.24      102.05     23.86 o 
  -9   6   3        2.62       -5.88     18.50 o 
  -8   6   3        3.21       16.76     15.14 o 
  -7   6   3      307.85      342.22     25.57 o 
  -6   6   3      641.65      753.64     33.19 o 
  -5   6   3     1256.47     1465.74     48.88 o 
  -4   6   3     2512.16     2776.89    170.94 o 
  -3   6   3     2579.18     2560.68     95.27 o 
  -2   6   3       12.53       20.34     10.07 o 
  -1   6   3      261.60      277.17     15.11 o 
   0   6   3     2749.06     2649.97     72.52 o 
   1   6   3     1547.56     1384.45     34.89 o 
   2   6   3     3157.05     3192.34     55.42 o 
   3   6   3      425.54      349.44     12.76 o 
   4   6   3     1133.49     1180.31     24.53 o 
   5   6   3     1711.77     1545.13     29.57 o 
   6   6   3       64.15       70.49      9.12 o 
   7   6   3      169.93      126.72     11.55 o 
   8   6   3       46.18       50.01     10.03 o 
   9   6   3      650.83      694.11     27.78 o 
  10   6   3      424.00      454.27     23.59 o 
  11   6   3      114.05       66.30     14.50 o 
  12   6   3      125.06      141.75     16.86 o 
  13   6   3       79.99       64.57     25.07 o 
  14   6   3       71.72       61.99     40.11 o 
  15   6   3        0.12        0.91     36.47 o 
 -12   7   3        0.00       10.94     30.08 o 
 -11   7   3       35.49       89.34     41.94 o 
 -10   7   3        3.82      -30.08     30.08 o 
  -9   7   3        2.47      -13.67     16.76 o 
  -8   7   3        0.55        2.73     19.98 o 
  -7   7   3      258.23      259.79     22.23 o 
  -6   7   3       16.65       78.19     19.65 o 
  -5   7   3       53.48       44.43     20.97 o 
  -4   7   3       95.15       97.46     15.50 o 
  -3   7   3     1137.37     1099.44     51.05 o 
  -2   7   3     4051.16     4003.98    106.54 o 
  -1   7   3     5002.82     5392.68    136.81 o 
   0   7   3      132.86      137.66     11.45 o 
   1   7   3     2665.67     2545.34     71.11 o 
   2   7   3     3261.45     3762.30     83.53 o 
   3   7   3      532.88      518.78     45.13 o 
   4   7   3     1986.22     2230.15     46.28 o 
   5   7   3      109.02      156.16      8.04 o 
   6   7   3      153.04      176.91     15.95 o 
   7   7   3      492.00      477.89     19.05 o 
   8   7   3      174.89      169.49     13.25 o 
   9   7   3      546.36      536.17     22.43 o 
  10   7   3       70.87       57.41     12.77 o 
  11   7   3       12.23       11.89     12.77 o 
  12   7   3        1.90       22.58     20.35 o 
  13   7   3        0.45      -23.62     41.94 o 
  14   7   3       13.79       48.32     33.73 o 
  15   7   3       54.03      104.84     35.55 o 
 -12   8   3      157.28      171.39     44.67 o 
 -11   8   3       80.89       38.29     32.82 o 
 -10   8   3        2.04       28.26     27.35 o 
  -9   8   3      151.43      151.70     23.83 o 
  -8   8   3      325.35      315.97     29.72 o 
  -7   8   3      228.37      284.40     53.33 o 
  -6   8   3       62.90       99.73     23.25 o 
  -5   8   3      492.07      452.57     26.41 o 
  -4   8   3       27.99       29.38     13.49 o 
  -3   8   3        0.12        2.18     15.50 o 
  -2   8   3     1574.97     1498.06     49.06 o 
  -1   8   3       76.93       82.09      9.85 o 
   0   8   3      138.43      186.34     12.89 o 
   1   8   3       57.00       30.08      9.12 o 
   2   8   3      961.43      895.24     26.05 o 
   3   8   3      150.00      119.73     11.40 o 
   4   8   3      237.58      238.46      9.93 o 
   5   8   3      224.90      178.39     10.94 o 
   6   8   3      396.34      373.90     11.55 o 
   7   8   3       29.83       45.28     14.13 o 
   8   8   3     1045.93     1009.40     41.02 o 
   9   8   3        7.12        0.15      9.61 o 
  10   8   3      299.96      280.42     19.14 o 
  11   8   3      142.28      128.64     34.64 o 
  12   8   3       80.55       95.84     17.26 o 
  13   8   3        5.27      -22.79     22.79 o 
  14   8   3       10.12      -43.76     43.76 o 
 -12   9   3        5.79       38.29     39.20 o 
 -11   9   3       32.16       41.94     32.82 o 
 -10   9   3      221.83      274.41     41.02 o 
  -9   9   3      122.22      119.43     29.17 o 
  -8   9   3      116.29      145.52     34.19 o 
  -7   9   3        7.99      -22.89     28.26 o 
  -6   9   3      104.18       89.02     21.88 o 
  -5   9   3        3.53       11.69     14.14 o 
  -4   9   3     1685.58     2018.85     68.14 o 
  -3   9   3       60.05       32.22     36.92 o 
  -2   9   3       92.92       68.81     11.91 o 
  -1   9   3     2667.52     2734.66     79.29 o 
   0   9   3     2356.38     2605.69     76.79 o 
   1   9   3     1429.96     1485.09     47.41 o 
   2   9   3     3557.78     3678.89     80.20 o 
   3   9   3       15.48       35.55      6.38 o 
   4   9   3       13.51        7.62      7.00 o 
   5   9   3       72.28       53.11     15.95 o 
   6   9   3     1495.51     1480.45     41.48 o 
   7   9   3        0.78       -5.70      5.70 o 
   8   9   3      494.03      445.79     16.65 o 
   9   9   3      295.84      273.17     14.77 o 
  10   9   3       97.81      135.57     16.17 o 
  11   9   3       65.38       85.22     17.37 o 
  12   9   3       95.47      107.20     16.61 o 
  13   9   3       44.45      128.54     42.85 o 
  14   9   3       26.97       90.25     33.73 o 
 -11  10   3        1.18        8.20     45.58 o 
 -10  10   3        0.53       41.02     43.76 o 
  -9  10   3        4.83       20.97     28.26 o 
  -8  10   3      177.86      183.24     29.17 o 
  -7  10   3       47.45       27.78     16.35 o 
  -6  10   3       62.76       42.56     16.36 o 
  -5  10   3      144.67      184.05     26.44 o 
  -4  10   3      456.31      426.10     27.77 o 
  -3  10   3       11.07       11.61     30.08 o 
  -2  10   3      268.44      233.36     28.26 o 
  -1  10   3      313.62      317.56     18.94 o 
   0  10   3      342.60      327.28     20.06 o 
   1  10   3     1033.00     1061.17     37.38 o 
   2  10   3      118.14       86.08      7.66 o 
   3  10   3       27.57       33.73      5.47 o 
   4  10   3      455.49      567.68     30.54 o 
   5  10   3       17.97       17.32     14.13 o 
   6  10   3     1453.64     1471.40     65.18 o 
   7  10   3       52.16       55.07      7.64 o 
   8  10   3      102.78       95.57     30.54 o 
   9  10   3      626.46      658.69     23.69 o 
  10  10   3      246.66      228.77     14.63 o 
  11  10   3       13.14       12.96     11.85 o 
  12  10   3       79.07       74.29     14.59 o 
  13  10   3       23.79      -26.44     26.44 o 
  14  10   3      100.29       46.49     31.91 o 
 -10  11   3        4.50       20.97     33.73 o 
  -9  11   3       47.21       51.96     45.58 o 
  -8  11   3       84.83       38.29     27.35 o 
  -7  11   3       53.01       90.72     23.47 o 
  -6  11   3      111.70      110.76     23.25 o 
  -5  11   3      329.87      365.78     93.90 o 
  -4  11   3      345.32      328.77     25.04 o 
  -3  11   3     1511.42     1545.32     61.56 o 
  -2  11   3       47.95       75.93     25.98 o 
  -1  11   3      624.86      619.52     36.92 o 
   0  11   3       57.76       62.90     11.85 o 
   1  11   3       17.96       19.14      9.12 o 
   2  11   3      334.93      356.46     13.85 o 
   3  11   3        3.74       -4.56      5.47 o 
   4  11   3        9.04       15.02      6.44 o 
   5  11   3      134.81      140.79     10.90 o 
   6  11   3      736.25      719.66     32.36 o 
   7  11   3       43.07       27.10      6.60 o 
   8  11   3       26.58       14.45      6.66 o 
   9  11   3      131.77      129.87     12.31 o 
  10  11   3       31.77       27.84      8.70 o 
  11  11   3        5.24        0.48     10.94 o 
  12  11   3        8.08       17.02     32.82 o 
  13  11   3       98.60      107.43     23.25 o 
  14  11   3       38.29       47.41     21.92 o 
 -10  12   3       11.55       25.53     36.47 o 
  -9  12   3        4.32      -20.06     33.73 o 
  -8  12   3        2.20        9.12     38.29 o 
  -7  12   3      402.70      355.55     46.49 o 
  -6  12   3       50.21       39.87     38.75 o 
  -5  12   3        8.30       -4.48     46.95 o 
  -4  12   3       90.27      111.44     18.05 o 
  -3  12   3      861.30      863.38     46.40 o 
  -2  12   3      235.92      260.42     22.07 o 
  -1  12   3      461.85      482.99     53.33 o 
   0  12   3       58.81       92.08     22.79 o 
   1  12   3      175.94      144.95     14.59 o 
   2  12   3       79.56       57.04      8.26 o 
   3  12   3      214.96      173.21     10.94 o 
   4  12   3      134.09      140.39      9.12 o 
   5  12   3        5.68       28.64     14.59 o 
   6  12   3      361.10      391.30     22.79 o 
   7  12   3       54.65       47.55      7.84 o 
   8  12   3      219.66      221.08     15.83 o 
   9  12   3        6.37       -3.21      7.88 o 
  10  12   3      203.12      179.30     18.23 o 
  11  12   3       48.34       50.45     13.48 o 
  12  12   3       13.53        3.13     34.19 o 
  13  12   3        8.98       30.65     15.96 o 
  -9  13   3        5.27       40.11     44.67 o 
  -8  13   3       49.52       89.34     34.64 o 
  -7  13   3       82.05       80.23     35.55 o 
  -6  13   3        0.25       10.94     26.44 o 
  -5  13   3       29.97        4.03     20.97 o 
  -4  13   3        7.23       24.03     33.73 o 
  -3  13   3       26.15        1.21     13.76 o 
  -2  13   3       63.57       99.38     18.36 o 
  -1  13   3       38.93       49.23     13.67 o 
   0  13   3       88.54       92.08     14.59 o 
   1  13   3      257.70      246.64     13.54 o 
   2  13   3      190.24      181.38     15.04 o 
   3  13   3        0.33        4.56      6.38 o 
   4  13   3       25.58       26.44      7.29 o 
   5  13   3       43.03       54.70     11.85 o 
   6  13   3        8.46       -2.11      8.56 o 
   7  13   3       39.42       30.27     16.41 o 
   8  13   3      190.58      172.73     20.51 o 
   9  13   3      188.37      178.35     14.41 o 
  10  13   3        0.87        2.18     29.17 o 
  11  13   3      108.33       94.89     40.11 o 
  12  13   3       70.87       56.52     31.91 o 
  13  13   3        4.78       83.87     42.85 o 
  -8  14   3       20.01        4.56     51.05 o 
  -7  14   3       63.66       36.47     31.00 o 
  -6  14   3       47.45       76.58     31.00 o 
  -5  14   3       49.83       62.90     30.08 o 
  -4  14   3       72.68       35.34     30.54 o 
  -3  14   3        0.56        7.26     17.74 o 
  -2  14   3       50.77       62.45     18.30 o 
  -1  14   3      618.03      632.69     40.11 o 
   0  14   3       73.59       77.49     14.59 o 
   1  14   3      216.90      226.81     25.98 o 
   2  14   3      157.66      130.07     10.73 o 
   3  14   3        2.90        0.91      5.47 o 
   4  14   3       55.57       40.11      8.20 o 
   5  14   3       47.65       21.88     10.94 o 
   6  14   3        6.73       23.58     25.98 o 
   7  14   3       32.96       38.25     14.50 o 
   8  14   3        2.91        9.66     12.76 o 
   9  14   3       32.22       -0.43     14.89 o 
  10  14   3        0.19        7.34     17.74 o 
  11  14   3        1.35       35.55     38.29 o 
  12  14   3        0.10       -8.20     28.26 o 
  -7  15   3        1.19       12.76     31.00 o 
  -6  15   3        0.47       20.97     28.26 o 
  -5  15   3       91.21       71.11     31.00 o 
  -4  15   3       60.80       48.32     27.35 o 
  -3  15   3       70.91       72.42     20.71 o 
  -2  15   3       59.72       73.84     19.14 o 
  -1  15   3      465.99      470.41     33.73 o 
   0  15   3      148.35      141.31     17.32 o 
   1  15   3      849.31      819.75     34.39 o 
   2  15   3       12.90        2.53     13.67 o 
   3  15   3       22.27       23.70      8.20 o 
   4  15   3        2.57        9.12      7.29 o 
   5  15   3        2.80       -8.20     10.94 o 
   6  15   3       41.31       41.02     12.76 o 
   7  15   3      101.37       92.10     27.35 o 
   8  15   3       74.07       39.13     19.60 o 
   9  15   3        0.37       12.51     22.34 o 
  10  15   3      161.81      128.54     26.44 o 
  11  15   3        0.67        5.47     26.44 o 
  12  15   3       21.33      -10.03     29.17 o 
  -6  16   3        6.49        8.20     31.91 o 
  -5  16   3       47.95      110.31     38.29 o 
  -4  16   3      111.45      138.57     46.49 o 
  -3  16   3        0.01       -4.91     16.72 o 
  -2  16   3       86.64       49.23     24.61 o 
  -1  16   3        5.54        7.29     18.23 o 
   0  16   3       35.78       25.53     17.32 o 
   1  16   3       10.42        2.33      9.57 o 
   2  16   3      363.75      350.50     34.19 o 
   3  16   3      460.93      442.15     20.97 o 
   4  16   3       16.39       10.03      9.12 o 
   5  16   3       13.48        7.29     12.76 o 
   6  16   3       31.85       38.29     13.67 o 
   7  16   3        6.51       25.53     12.76 o 
   8  16   3       23.91       38.99     18.23 o 
   9  16   3        1.83      -20.97     21.88 o 
  10  16   3       39.40      -20.97     34.64 o 
  11  16   3        0.60      -14.59     31.91 o 
  -5  17   3        0.22      -15.50     52.88 o 
  -4  17   3       68.58       25.93     33.73 o 
  -3  17   3        6.46       11.85     25.53 o 
  -2  17   3       28.02       36.47     25.53 o 
  -1  17   3        4.66      -30.08     30.08 o 
   0  17   3       17.33       25.09     11.02 o 
   1  17   3      241.67      289.01     18.56 o 
   2  17   3       49.78       40.93     11.85 o 
   3  17   3       93.69       70.20     10.94 o 
   4  17   3       99.69       78.40     12.76 o 
   5  17   3       78.50       90.25     14.59 o 
   6  17   3       26.16       13.67     10.94 o 
   7  17   3       26.82       65.64     14.59 o 
   8  17   3       97.88      120.34     41.02 o 
  10  17   3        1.31        0.91     28.26 o 
  -4  18   3       23.78       26.44     31.91 o 
  -3  18   3      112.73      144.95     40.11 o 
  -2  18   3        2.35       64.73     31.00 o 
  -1  18   3        0.34       81.14     40.11 o 
   0  18   3        0.68      -14.94     20.97 o 
   1  18   3      134.90      116.03     15.50 o 
   2  18   3        0.23       14.00     10.03 o 
   3  18   3      328.47      312.70     35.55 o 
   4  18   3        1.12      -14.59     14.59 o 
   5  18   3        1.26       14.59     16.41 o 
   6  18   3       35.09       28.26     15.50 o 
   7  18   3       84.04       69.29     18.23 o 
   8  18   3       13.17        8.20     25.53 o 
   9  18   3       77.90      143.13     35.55 o 
  -2  19   3       15.21       52.88     34.64 o 
  -1  19   3       45.46       36.47     40.11 o 
   0  19   3        0.90       69.29     41.94 o 
   1  19   3        6.10       32.82     37.38 o 
   2  19   3        9.59       18.23     34.64 o 
   3  19   3       38.83       41.02     17.32 o 
   4  19   3       95.69       88.43     19.14 o 
   5  19   3       22.85       40.11     36.47 o 
   6  19   3        3.89       -1.82     27.35 o 
   7  19   3       26.01       -7.29     38.29 o 
   8  19   3        1.08       -9.12     31.00 o 
   0  20   3        0.45      -20.06     33.73 o 
   1  20   3       33.16       66.55     31.00 o 
   2  20   3       27.67       -5.47     26.44 o 
   3  20   3        7.07       19.14     27.35 o 
   4  20   3        1.12       26.44     39.20 o 
   5  20   3        0.02       41.94     31.91 o 
   6  20   3       15.18        9.12     29.17 o 
  -4 -19   4        2.30       10.03     34.64 o 
  -3 -19   4       70.97       98.46     34.64 o 
  -2 -19   4       20.67       33.73     35.55 o 
  -1 -19   4       27.96        7.29     46.49 o 
  -7 -18   4        5.02       68.37     48.32 o 
  -6 -18   4       29.32       15.50     31.00 o 
  -5 -18   4        5.01       -1.82     27.35 o 
  -4 -18   4       44.44       29.17     28.26 o 
  -3 -18   4       27.04       28.26     31.91 o 
  -2 -18   4        9.39       -7.29     26.44 o 
  -1 -18   4       35.09        8.20     31.00 o 
   0 -18   4       97.11      128.54     39.20 o 
   1 -18   4        0.07       20.97     43.76 o 
   2 -18   4        0.10      -34.64     34.64 o 
  -9 -17   4        0.43       -7.29     31.91 o 
  -8 -17   4        8.66       -1.82     31.00 o 
  -7 -17   4        3.19      -24.61     41.02 o 
  -6 -17   4        0.25      -16.41     29.17 o 
  -5 -17   4        0.51       -1.82     24.61 o 
  -4 -17   4       34.24        6.38     25.53 o 
  -3 -17   4       77.65       30.08     38.29 o 
  -2 -17   4       66.80       57.43     43.76 o 
  -1 -17   4        1.23       -4.56     35.55 o 
   0 -17   4       14.22       58.35     37.38 o 
   1 -17   4       50.93        9.12     27.35 o 
   2 -17   4       41.71      -20.06     29.17 o 
   3 -17   4       27.28       51.05     46.49 o 
   4 -17   4        0.53      -16.41     31.91 o 
 -10 -16   4        0.77      -45.58     45.58 o 
  -9 -16   4        0.00      -17.32     38.29 o 
  -8 -16   4        0.05      -19.14     27.35 o 
  -7 -16   4        0.84       11.85     27.35 o 
  -6 -16   4       26.96      -17.32     31.91 o 
  -5 -16   4       47.19       74.76     26.44 o 
  -4 -16   4        3.89       27.35     24.61 o 
  -3 -16   4       88.57       92.08     34.64 o 
  -2 -16   4        7.01        5.47     21.88 o 
  -1 -16   4       29.30       15.50     24.61 o 
   0 -16   4       52.25       16.41     24.61 o 
   1 -16   4      101.69       90.25     28.26 o 
   2 -16   4       36.40       19.14     30.08 o 
   3 -16   4      266.38      272.58     51.05 o 
   4 -16   4      231.85      209.68     39.20 o 
   5 -16   4       34.21       61.99     36.47 o 
 -11 -15   4       24.39      136.75     58.35 o 
 -10 -15   4        6.02      -20.97     31.00 o 
  -9 -15   4        1.98      -11.85     26.44 o 
  -8 -15   4       34.00       24.61     42.85 o 
  -7 -15   4       16.97       18.23     23.70 o 
  -6 -15   4        1.50        0.91     21.88 o 
  -5 -15   4       30.99       68.37     23.70 o 
  -4 -15   4       13.39       42.85     22.79 o 
  -3 -15   4       21.91       30.08     17.32 o 
  -2 -15   4        3.16       32.82     19.14 o 
  -1 -15   4      105.52      103.93      4.56 o 
   0 -15   4      106.76       56.52     23.70 o 
   1 -15   4        0.09      -11.85     22.79 o 
   2 -15   4       93.68      129.45     39.20 o 
   3 -15   4      155.74      144.95     29.17 o 
   4 -15   4       50.15       66.55     30.08 o 
   5 -15   4       19.76       17.32     27.35 o 
   6 -15   4        6.17       55.29     23.83 o 
   7 -15   4        0.02       60.17     36.47 o 
 -11 -14   4       11.29      -33.73     33.73 o 
 -10 -14   4        7.38      -29.17     29.17 o 
  -9 -14   4        0.00      -15.50     39.20 o 
  -8 -14   4       83.78       49.23     25.53 o 
  -7 -14   4       57.47        3.65     31.00 o 
  -6 -14   4       18.79       27.18     17.07 o 
  -5 -14   4       18.82       -8.31     15.50 o 
  -4 -14   4        3.86       19.14     15.50 o 
  -3 -14   4       13.71       10.03     14.59 o 
  -2 -14   4      135.86      114.87     20.97 o 
  -1 -14   4       13.23       20.97      3.65 o 
   0 -14   4      180.95      148.60     21.88 o 
   1 -14   4      166.99      101.19     22.79 o 
   2 -14   4        2.57       17.32     19.14 o 
   3 -14   4        1.49       -4.56     22.79 o 
   4 -14   4       25.17       30.08     26.44 o 
   5 -14   4        0.63      -19.31     19.31 o 
   6 -14   4        8.21       71.11     47.41 o 
   7 -14   4      272.10      350.99     61.99 o 
   8 -14   4        3.87      -22.79     35.55 o 
 -12 -13   4        0.10      -40.11     40.11 o 
 -11 -13   4       74.40      126.72     37.38 o 
 -10 -13   4        5.15      -21.88     41.94 o 
  -9 -13   4       96.90      109.40     31.91 o 
  -8 -13   4       34.84      120.34     40.11 o 
  -7 -13   4        0.01      -17.37     17.37 o 
  -6 -13   4      156.51      128.28     23.85 o 
  -5 -13   4      108.43      106.66     18.56 o 
  -4 -13   4      296.61      235.81     19.88 o 
  -3 -13   4       77.81       73.84     17.32 o 
  -2 -13   4       50.53       26.44     17.32 o 
  -1 -13   4      175.66      161.56     17.32 o 
   0 -13   4      123.40      103.02     18.23 o 
   1 -13   4        5.13        9.12     16.41 o 
   2 -13   4       13.26       -1.82     14.59 o 
   3 -13   4       10.82       23.70     15.50 o 
   4 -13   4       21.93       39.54     15.55 o 
   5 -13   4       51.34       70.20     26.44 o 
   6 -13   4      247.81      330.93     54.70 o 
   7 -13   4       13.51        0.00     29.17 o 
   8 -13   4       72.64      225.18     52.88 o 
   9 -13   4        7.36      -29.17     34.64 o 
 -12 -12   4        0.27      -15.50     30.08 o 
 -11 -12   4       27.04       83.87     41.94 o 
 -10 -12   4      103.00       86.61     30.08 o 
  -9 -12   4       33.18       55.61     25.53 o 
  -8 -12   4       78.07       69.35     21.02 o 
  -7 -12   4       46.41       91.21     40.11 o 
  -6 -12   4       61.85       47.41     17.41 o 
  -5 -12   4        1.89       25.68     16.15 o 
  -4 -12   4       24.67        6.26     12.56 o 
  -3 -12   4      108.71       84.78     15.50 o 
  -2 -12   4       12.69       -4.56     14.59 o 
  -1 -12   4       51.88       49.23      5.47 o 
   0 -12   4       22.13       21.88     12.76 o 
   1 -12   4       23.30       35.55     13.67 o 
   2 -12   4      423.79      381.98     26.44 o 
   3 -12   4     1062.83     1027.43     54.70 o 
   4 -12   4      307.77      406.08     61.99 o 
   5 -12   4       88.77       77.81     23.21 o 
   6 -12   4      160.28      189.62     35.55 o 
   7 -12   4      173.81      133.10     31.91 o 
   8 -12   4       16.23       47.41     27.35 o 
   9 -12   4        2.26      -45.58     45.58 o 
 -13 -11   4        0.12      -15.50     33.73 o 
 -12 -11   4       90.38       51.05     29.17 o 
 -11 -11   4       46.96      -17.35     19.11 o 
 -10 -11   4       17.62       27.30     14.13 o 
  -9 -11   4        5.81       -2.09     23.25 o 
  -8 -11   4      326.45      259.79     11.21 o 
  -7 -11   4      154.24      171.69     25.31 o 
  -6 -11   4        0.31       15.08     16.41 o 
  -5 -11   4        0.18        0.62     12.20 o 
  -4 -11   4      126.27      167.55     16.12 o 
  -3 -11   4      158.73      181.58     15.77 o 
  -2 -11   4        9.60      -14.59     14.59 o 
  -1 -11   4      721.48      745.73     21.88 o 
   0 -11   4      287.12      290.82     21.88 o 
   1 -11   4        0.16       18.23     14.59 o 
   2 -11   4      212.05      238.85     19.14 o 
   3 -11   4       40.10       31.43     20.06 o 
   4 -11   4      109.55      107.87     29.63 o 
   5 -11   4       19.71       39.77     15.31 o 
   6 -11   4      130.97       82.10     21.92 o 
   7 -11   4       31.38        2.73     22.79 o 
   8 -11   4      110.97      200.56     31.00 o 
   9 -11   4      208.26      185.98     35.55 o 
  10 -11   4       29.37       40.11     45.58 o 
 -13 -10   4        4.53      -37.38     37.38 o 
 -12 -10   4        2.86       -0.15     16.15 o 
 -11 -10   4       85.08       92.77     22.07 o 
 -10 -10   4       53.76       55.45     18.18 o 
  -9 -10   4        6.91        9.53     24.16 o 
  -8 -10   4      185.94      206.17     14.26 o 
  -7 -10   4      569.22      619.06     74.76 o 
  -6 -10   4      556.18      737.83     34.17 o 
  -5 -10   4      784.42      725.79     37.38 o 
  -4 -10   4       62.32       87.18     25.53 o 
  -3 -10   4       87.49       72.31     13.49 o 
  -2 -10   4     1575.49     1470.50     53.79 o 
  -1 -10   4     1730.38     1738.53     43.76 o 
   0 -10   4      775.96      783.11     35.55 o 
   1 -10   4      754.22      869.72     36.47 o 
   2 -10   4      333.59      332.75     20.97 o 
   3 -10   4      177.69      173.47     16.72 o 
   4 -10   4      141.47      111.19     16.35 o 
   5 -10   4       27.10       -4.02     13.11 o 
   6 -10   4      371.87      353.79     29.97 o 
   7 -10   4      164.60      173.72     22.45 o 
   8 -10   4       24.86       40.11     36.47 o 
   9 -10   4        1.67      -20.97     29.17 o 
  10 -10   4        8.79       -6.38     29.17 o 
  11 -10   4        5.26       -7.29     36.47 o 
 -13  -9   4       20.83       21.49     25.04 o 
 -12  -9   4       99.15      160.12     42.85 o 
 -11  -9   4      217.03      256.69     23.52 o 
 -10  -9   4       51.33       58.00     26.44 o 
  -9  -9   4        9.31       21.55     11.97 o 
  -8  -9   4      154.40      185.01     37.83 o 
  -7  -9   4       23.10       29.63      9.05 o 
  -6  -9   4       99.08       71.85      8.66 o 
  -5  -9   4      399.55      400.87     23.10 o 
  -4  -9   4       82.12       63.01     15.95 o 
  -3  -9   4       60.53       54.73     24.16 o 
  -2  -9   4      142.19       96.01     28.26 o 
  -1  -9   4      614.82      613.54     17.32 o 
   0  -9   4      924.13      948.12     35.55 o 
   1  -9   4      349.41      357.37     22.79 o 
   2  -9   4        0.95      -19.14     19.14 o 
   3  -9   4       68.68       47.34     12.76 o 
   4  -9   4      217.32      217.04     20.97 o 
   5  -9   4      720.10      706.02     37.12 o 
   6  -9   4      715.84      767.65     39.00 o 
   7  -9   4      153.89      128.73     26.44 o 
   8  -9   4       78.73      111.23     21.27 o 
   9  -9   4      253.24      296.29     38.29 o 
  10  -9   4      250.62      309.96     45.58 o 
  11  -9   4        5.21      -23.70     47.41 o 
 -14  -8   4        3.57      -30.08     32.82 o 
 -13  -8   4        5.51       27.01     20.07 o 
 -12  -8   4        3.05        5.51     32.36 o 
 -11  -8   4       12.09       48.76     19.95 o 
 -10  -8   4        1.04      -17.32     17.32 o 
  -9  -8   4       89.82       95.56     13.20 o 
  -8  -8   4      247.68      253.85     15.12 o 
  -7  -8   4      329.75      305.06     15.51 o 
  -6  -8   4      260.26      214.21     33.73 o 
  -5  -8   4      933.96      920.13     21.01 o 
  -4  -8   4      522.47      559.14     27.26 o 
  -3  -8   4      442.41      394.03     37.38 o 
  -2  -8   4      486.40      453.94     22.55 o 
  -1  -8   4       61.32       54.88     12.31 o 
   0  -8   4     1783.18     2016.58     61.08 o 
   1  -8   4     1931.57     2012.93     64.73 o 
   2  -8   4      329.45      296.64     27.81 o 
   3  -8   4      219.30      229.74     23.70 o 
   4  -8   4      118.90      113.27     16.17 o 
   5  -8   4      528.47      549.63     28.64 o 
   6  -8   4       11.09       22.07     18.66 o 
   7  -8   4        3.52      -13.11     13.11 o 
   8  -8   4        0.39       -7.42     18.40 o 
   9  -8   4      435.83      482.51     34.64 o 
  10  -8   4       18.91        9.12     27.35 o 
  11  -8   4       27.22        1.82     29.17 o 
  12  -8   4       21.21       88.43     41.02 o 
 -14  -7   4       14.49      -33.73     33.73 o 
 -13  -7   4        8.62       72.11     37.38 o 
 -12  -7   4       20.23      110.39     76.58 o 
 -11  -7   4        0.37       -2.04     35.10 o 
 -10  -7   4       53.66       88.90     13.33 o 
  -9  -7   4        0.04       10.08     10.32 o 
  -8  -7   4        5.26       16.82      9.38 o 
  -7  -7   4      599.01      548.63     20.55 o 
  -6  -7   4      182.48      212.98     11.73 o 
  -5  -7   4      612.60      635.02     21.11 o 
  -4  -7   4      413.48      516.77     13.11 o 
  -3  -7   4     1175.11      991.46     35.25 o 
  -2  -7   4      666.71      565.98     25.04 o 
  -1  -7   4      842.16      880.11     26.89 o 
   0  -7   4     2045.77     1889.86     42.85 o 
   1  -7   4     2642.07     2799.69     79.31 o 
   2  -7   4     2089.02     2132.87     66.55 o 
   3  -7   4       55.17       36.68     12.76 o 
   4  -7   4      229.67      319.21     20.30 o 
   5  -7   4       11.83       38.10     13.32 o 
   6  -7   4      594.64      640.28     31.67 o 
   7  -7   4       98.99      102.39     16.72 o 
   8  -7   4      129.86      150.61     52.42 o 
   9  -7   4      250.66      373.66     29.63 o 
  10  -7   4        4.51       18.23     26.44 o 
  11  -7   4        0.40       -0.91     41.94 o 
  12  -7   4        0.00        1.82     41.94 o 
 -14  -6   4      130.14       97.55     54.70 o 
 -13  -6   4       82.39       76.23     29.17 o 
 -12  -6   4        0.25       40.14     18.83 o 
 -11  -6   4       46.92       15.08     12.66 o 
 -10  -6   4      114.32      133.54     21.42 o 
  -9  -6   4      112.85      146.32     13.65 o 
  -8  -6   4      177.52      221.74     15.50 o 
  -7  -6   4      271.23      297.58     15.70 o 
  -6  -6   4        6.08        4.00      6.84 o 
  -5  -6   4      124.21      123.05     10.03 o 
  -4  -6   4     1596.49     1822.73    103.93 o 
  -3  -6   4     3006.76     2869.88    135.38 o 
  -2  -6   4     1063.13     1249.68     93.90 o 
  -1  -6   4        0.56       -1.52     14.59 o 
   0  -6   4     1900.55     1590.84     38.29 o 
   1  -6   4     1000.98      898.89     23.70 o 
   2  -6   4     2487.62     2631.55     76.68 o 
   3  -6   4     2997.84     3195.88     90.99 o 
   4  -6   4     1976.18     2253.56    116.24 o 
   5  -6   4      188.75      261.35     18.66 o 
   6  -6   4      222.76      215.06     49.23 o 
   7  -6   4      247.77      217.08     43.30 o 
   8  -6   4      142.86      174.21     19.39 o 
   9  -6   4      317.46      403.45     30.22 o 
  10  -6   4       60.02      105.75     16.53 o 
  11  -6   4        1.04      -13.67     24.61 o 
  12  -6   4       35.00       26.44     27.35 o 
  13  -6   4        0.43       38.29     30.08 o 
 -14  -5   4        2.92       10.94     31.00 o 
 -13  -5   4       12.27       17.17     19.01 o 
 -12  -5   4       35.17       19.68     20.40 o 
 -11  -5   4        0.64       -1.13     17.72 o 
 -10  -5   4       18.58      -16.99     18.36 o 
  -9  -5   4        9.28       10.83     25.07 o 
  -8  -5   4      630.49      712.84     31.26 o 
  -7  -5   4      602.43      580.10     28.26 o 
  -6  -5   4      304.41      238.77     17.37 o 
  -5  -5   4     1809.34     1851.69     58.66 o 
  -4  -5   4      457.21      542.51     23.18 o 
  -3  -5   4      695.65      623.61     12.46 o 
  -2  -5   4      284.23      322.35     23.70 o 
  -1  -5   4      753.86      672.09     16.84 o 
   0  -5   4     6121.66     5920.28    121.25 o 
   1  -5   4     2263.77     2333.84     53.79 o 
   2  -5   4    10697.36    11165.08    275.90 o 
   3  -5   4      348.80      277.90     18.23 o 
   4  -5   4      749.00      761.35     30.28 o 
   5  -5   4      878.31      897.74     47.86 o 
   6  -5   4     2481.67     2590.75     88.89 o 
   7  -5   4      281.83      202.81     18.36 o 
   8  -5   4     1003.89      938.60     41.93 o 
   9  -5   4       13.05       -1.41     23.70 o 
  10  -5   4        0.62       13.54     14.66 o 
  11  -5   4      153.67      180.51     32.82 o 
  12  -5   4       10.18       17.32     27.35 o 
  13  -5   4       25.45      -14.59     43.76 o 
 -14  -4   4       56.71       63.82     40.11 o 
 -13  -4   4      186.68      202.39     37.38 o 
 -12  -4   4      142.55       97.55     32.82 o 
 -11  -4   4       21.29       -6.40     21.24 o 
 -10  -4   4       65.89       42.41     21.90 o 
  -9  -4   4      112.41      113.86     19.05 o 
  -8  -4   4      305.01      342.46     46.95 o 
  -7  -4   4       93.86       71.90     13.85 o 
  -6  -4   4       53.02       85.19     12.46 o 
  -5  -4   4     2462.30     2377.39     68.97 o 
  -4  -4   4       53.33       82.25     11.55 o 
  -3  -4   4     2434.64     2308.41     65.67 o 
  -2  -4   4      435.78      397.29     10.62 o 
  -1  -4   4      335.62      232.98      7.39 o 
   0  -4   4     1427.83     1227.09     31.00 o 
   1  -4   4     1350.05     1277.23     31.91 o 
   2  -4   4     6723.60     6611.13    139.42 o 
   3  -4   4     3900.11     3613.54     79.24 o 
   4  -4   4       20.45       29.45      9.94 o 
   5  -4   4      556.50      599.98     26.43 o 
   6  -4   4      220.53      227.16     19.60 o 
   7  -4   4      222.36      201.92     17.78 o 
   8  -4   4     1338.55     1382.49     77.95 o 
   9  -4   4       48.44       50.54     11.97 o 
  10  -4   4        9.61      -14.85     15.85 o 
  11  -4   4      163.75      187.94     40.57 o 
  12  -4   4       26.83       11.85     25.53 o 
  13  -4   4        0.33       -2.73     29.17 o 
 -14  -3   4        0.20       49.23     32.82 o 
 -13  -3   4       41.86      -21.88     31.91 o 
 -12  -3   4      294.80      244.32     35.55 o 
 -11  -3   4       49.35       43.66     20.98 o 
 -10  -3   4        1.62       36.82     20.59 o 
  -9  -3   4        5.76       14.65     17.03 o 
  -8  -3   4      402.22      506.27     25.14 o 
  -7  -3   4      144.20      130.33     15.98 o 
  -6  -3   4      184.57      161.43     15.14 o 
  -5  -3   4      952.57      908.74     31.22 o 
  -4  -3   4      476.17      520.13     22.07 o 
  -3  -3   4      193.20      202.45     13.49 o 
  -2  -3   4     4920.40     4768.33    123.16 o 
  -1  -3   4     1352.94     1218.67     36.59 o 
   0  -3   4      111.15      152.21     20.51 o 
   1  -3   4        3.96        1.82      6.38 o 
   2  -3   4     8410.91     7962.34    175.95 o 
   3  -3   4     7989.23     7496.85    154.58 o 
   4  -3   4     3662.89     3851.17     84.99 o 
   5  -3   4      762.75      766.00     53.33 o 
   6  -3   4      987.90     1089.13     53.79 o 
   7  -3   4     1096.72     1225.51     80.23 o 
   8  -3   4       69.24       78.86     16.87 o 
   9  -3   4        0.95       -4.46     11.91 o 
  10  -3   4      405.75      435.60     22.74 o 
  11  -3   4      135.63      139.31     17.30 o 
  12  -3   4       27.56       44.67     27.35 o 
  13  -3   4        0.06        1.82     30.08 o 
  14  -3   4        6.17       70.20     35.55 o 
 -14  -2   4       23.47       60.17     38.29 o 
 -13  -2   4       13.82       59.26     32.82 o 
 -12  -2   4        2.57      -31.00     36.47 o 
 -11  -2   4        3.35       58.03     26.44 o 
 -10  -2   4       25.20       62.74     20.59 o 
  -9  -2   4       12.91       -5.30     14.14 o 
  -8  -2   4       12.73       73.34     38.75 o 
  -7  -2   4      317.29      286.82     21.88 o 
  -6  -2   4      518.60      519.08     22.23 o 
  -5  -2   4      978.18      890.19     29.97 o 
  -4  -2   4     2745.41     2591.91     67.03 o 
  -3  -2   4       84.90       77.11      9.20 o 
  -2  -2   4      789.27      553.36     32.36 o 
  -1  -2   4      139.96      108.52      5.16 o 
   0  -2   4        7.48        8.66      3.22 o 
   1  -2   4       20.68       27.27     17.32 o 
   2  -2   4    11585.20    10911.72    217.21 o 
   3  -2   4      752.98      601.19     17.03 o 
   4  -2   4     7429.76     7434.15    154.98 o 
   5  -2   4        8.91       -2.38      7.23 o 
   6  -2   4     1393.63     1447.59     58.35 o 
   7  -2   4       40.71       30.69     14.13 o 
   8  -2   4     1531.88     1689.57     47.33 o 
   9  -2   4        0.88       24.61     20.06 o 
  10  -2   4      673.25      609.61     27.48 o 
  11  -2   4        3.41       -5.04     14.41 o 
  12  -2   4       14.05       46.45     34.64 o 
  13  -2   4       32.76      -29.17     29.17 o 
  14  -2   4       24.94       32.82     33.73 o 
 -14  -1   4        9.75      -13.67     32.82 o 
 -13  -1   4       32.73       -6.38     43.76 o 
 -12  -1   4      123.22      132.19     28.26 o 
 -11  -1   4      222.92      262.66     24.81 o 
 -10  -1   4      246.36      158.96     33.28 o 
  -9  -1   4       79.97      104.34     25.98 o 
  -8  -1   4      105.41       76.74     29.63 o 
  -7  -1   4      813.56      830.09     33.52 o 
  -6  -1   4      449.18      460.47     22.45 o 
  -5  -1   4     3717.56     3421.38     89.60 o 
  -4  -1   4     1129.83     1102.51     33.84 o 
  -3  -1   4     2906.51     2761.77     74.75 o 
  -2  -1   4      689.70      614.52     25.98 o 
  -1  -1   4      535.18      527.30     14.17 o 
   0  -1   4     2312.44     1996.38     31.26 o 
   1  -1   4       32.72       28.85      4.56 o 
   2  -1   4    11487.71    10408.92    175.62 o 
   3  -1   4      664.09      493.75     15.51 o 
   4  -1   4     2192.88     2076.30     58.35 o 
   5  -1   4     2976.36     2745.98     60.02 o 
   6  -1   4      677.16      649.29     20.56 o 
   7  -1   4       14.93       -1.61     17.78 o 
   8  -1   4     1032.95     1085.49     41.94 o 
   9  -1   4      723.29      680.44     28.02 o 
  10  -1   4      995.90     1015.34     38.11 o 
  11  -1   4      256.68      278.23     28.26 o 
  12  -1   4        2.66        6.18     21.66 o 
  13  -1   4      114.80      113.96     29.17 o 
  14  -1   4       12.59      -22.79     30.08 o 
 -14   0   4       99.98       10.94     37.38 o 
 -13   0   4       26.24       34.64     32.82 o 
 -12   0   4        5.20       53.79     28.26 o 
 -11   0   4        3.43        0.91     24.61 o 
 -10   0   4      372.49      273.62     24.39 o 
  -9   0   4       14.46        2.50     41.48 o 
  -8   0   4       11.20      -10.94     25.53 o 
  -7   0   4     1440.16     1437.45     47.05 o 
  -6   0   4     2124.29     2542.22     97.09 o 
  -5   0   4     1239.70      986.68     41.48 o 
  -4   0   4     1094.89      968.05     31.57 o 
  -3   0   4     1377.78     1275.50     36.59 o 
  -2   0   4      256.05      190.69     32.82 o 
  -1   0   4      203.05      172.22     17.78 o 
   0   0   4     3253.57     2829.27     46.22 o 
   1   0   4        8.52       17.92      3.71 o 
   2   0   4      565.11      487.47     11.91 o 
   3   0   4      976.62      788.69     18.36 o 
   4   0   4     1577.03     1394.66     33.56 o 
   5   0   4      836.12      669.90     20.74 o 
   6   0   4     5493.22     5607.83    139.94 o 
   7   0   4      157.31      147.33     10.73 o 
   8   0   4       12.61       23.06     10.90 o 
   9   0   4      460.15      412.67     20.07 o 
  10   0   4      412.17      466.75     24.07 o 
  11   0   4       75.05      103.74     29.63 o 
  12   0   4       14.44       18.03     18.16 o 
  13   0   4       10.05      -31.00     36.47 o 
  14   0   4        4.44       14.59     31.91 o 
 -14   1   4        9.48       -4.56     35.55 o 
 -13   1   4        0.00      -10.03     27.35 o 
 -12   1   4       36.61       29.17     28.26 o 
 -11   1   4       38.21        7.29     16.76 o 
 -10   1   4       47.82       17.46     24.16 o 
  -9   1   4        3.81       34.19     15.11 o 
  -8   1   4      104.27       77.16     53.33 o 
  -7   1   4       10.06        2.45     16.61 o 
  -6   1   4      351.91      507.25     24.81 o 
  -5   1   4      714.52      674.57     26.22 o 
  -4   1   4     1077.30      951.44     29.28 o 
  -3   1   4     1780.62     1521.61     45.13 o 
  -2   1   4      697.29      724.16     22.45 o 
  -1   1   4      134.45       88.97      6.75 o 
   0   1   4    10705.63     9076.06    173.51 o 
   1   1   4      364.21      338.40      8.04 o 
   2   1   4       22.94       18.23      4.21 o 
   3   1   4        1.70       15.12      5.45 o 
   4   1   4    10184.76     9678.09    167.28 o 
   5   1   4      155.41      107.80      8.66 o 
   6   1   4      199.99      149.27     17.32 o 
   7   1   4      618.08      664.31     32.36 o 
   8   1   4     3905.16     4214.02     98.49 o 
   9   1   4       32.42       22.64     22.34 o 
  10   1   4       11.78      -11.62     12.70 o 
  11   1   4       12.94      -10.03     12.89 o 
  12   1   4      204.32      180.73     22.07 o 
  13   1   4       16.11       19.14     32.82 o 
  14   1   4        2.38      -36.47     36.47 o 
  15   1   4        0.00       41.94     46.49 o 
 -14   2   4        2.91       50.14     35.55 o 
 -13   2   4        6.60      -41.94     41.94 o 
 -12   2   4      150.47      137.66     42.85 o 
 -11   2   4       19.68        2.36     21.58 o 
 -10   2   4       79.90       52.98     19.31 o 
  -9   2   4       33.02       46.52     33.73 o 
  -8   2   4      168.78      103.71     17.78 o 
  -7   2   4       62.90       40.17     15.11 o 
  -6   2   4        2.60        6.72     10.25 o 
  -5   2   4     5031.26     5004.62    180.05 o 
  -4   2   4      323.69      277.73     15.47 o 
  -3   2   4     2502.21     2023.43     55.09 o 
  -2   2   4      349.35      333.67     26.44 o 
  -1   2   4       86.49       47.31      5.45 o 
   0   2   4      235.41      328.16      9.33 o 
   1   2   4     1409.20     1180.14     28.64 o 
   2   2   4     1796.50     1756.61     38.76 o 
   3   2   4      676.10      714.31     16.08 o 
   4   2   4     8481.41     7964.87    137.63 o 
   5   2   4      399.66      341.56     22.34 o 
   6   2   4      353.65      256.16     12.56 o 
   7   2   4       37.58       24.65      8.96 o 
   8   2   4      444.88      470.11     19.22 o 
   9   2   4      376.01      331.34     17.32 o 
  10   2   4      914.21     1031.24     70.65 o 
  11   2   4       33.25       11.60     15.95 o 
  12   2   4        3.48       -5.28     15.06 o 
  13   2   4        4.16       -8.26     20.02 o 
  14   2   4        5.11      -18.23     28.26 o 
  15   2   4        2.09       26.44     30.08 o 
 -14   3   4        1.61       53.79     40.11 o 
 -13   3   4       18.62       70.20     34.64 o 
 -12   3   4       16.36      -28.26     29.17 o 
 -11   3   4       49.73       30.08     37.38 o 
 -10   3   4       86.49       35.88     18.56 o 
  -9   3   4       72.18       77.64     26.89 o 
  -8   3   4        2.55        1.79     15.70 o 
  -7   3   4       85.00       42.39     13.54 o 
  -6   3   4      391.44      531.41     26.05 o 
  -5   3   4     1028.63      812.37     36.47 o 
  -4   3   4     3945.88     4348.93    117.15 o 
  -3   3   4      860.78      639.83     23.75 o 
  -2   3   4      787.18      874.96     26.47 o 
  -1   3   4     2016.49     2265.26     85.24 o 
   0   3   4      177.54      289.19     10.62 o 
   1   3   4     3457.32     2932.88     48.03 o 
   2   3   4     1661.07     1591.46     27.88 o 
   3   3   4      626.72      548.14     12.46 o 
   4   3   4     1460.82     1278.45     27.39 o 
   5   3   4      545.56      477.01     13.49 o 
   6   3   4        0.31        6.38      7.42 o 
   7   3   4        0.14       -0.42      8.31 o 
   8   3   4      289.34      326.72     16.43 o 
   9   3   4     1041.74     1166.32     76.12 o 
  10   3   4       20.92        1.67     18.69 o 
  11   3   4      227.82      206.04     31.00 o 
  12   3   4      384.84      469.93     27.38 o 
  13   3   4      212.92      282.14     26.10 o 
  14   3   4       41.10       93.90     31.91 o 
  15   3   4        5.25       16.41     45.58 o 
 -13   4   4       67.27      102.11     41.02 o 
 -12   4   4       34.95       39.20     30.08 o 
 -11   4   4       11.70      116.69     40.11 o 
 -10   4   4       19.10       11.62     19.22 o 
  -9   4   4      202.86      208.99     26.70 o 
  -8   4   4       63.24      138.38     18.36 o 
  -7   4   4      261.58      271.66     19.95 o 
  -6   4   4       20.71       80.93     34.64 o 
  -5   4   4       25.21       25.64     11.97 o 
  -4   4   4      585.75      533.87     62.45 o 
  -3   4   4     8447.33     8340.81    200.93 o 
  -2   4   4      914.25     1128.97     34.48 o 
  -1   4   4      255.31      310.85     23.25 o 
   0   4   4     1321.53     1630.67     47.05 o 
   1   4   4     1271.01      945.89     27.35 o 
   2   4   4      933.30      810.96     16.86 o 
   3   4   4      299.88      235.23      8.66 o 
   4   4   4      360.82      481.97     12.26 o 
   5   4   4      164.65      172.76     17.78 o 
   6   4   4      120.37       86.02      8.20 o 
   7   4   4      126.97      116.44     25.07 o 
   8   4   4      373.94      393.79     17.09 o 
   9   4   4        1.94        7.11      9.41 o 
  10   4   4      284.02      329.52     25.53 o 
  11   4   4      446.66      390.33     21.68 o 
  12   4   4       54.26       32.36     17.41 o 
  13   4   4      104.35       52.76     36.92 o 
  14   4   4       12.45       30.08     31.91 o 
  15   4   4        4.46        4.56     31.00 o 
 -13   5   4       33.76       52.88     35.55 o 
 -12   5   4        4.01       16.41     30.08 o 
 -11   5   4       47.04       25.53     26.44 o 
 -10   5   4      147.44      133.24     22.07 o 
  -9   5   4       39.50       40.54     19.21 o 
  -8   5   4        0.05       -5.32     20.06 o 
  -7   5   4       78.56      110.96     17.26 o 
  -6   5   4       91.72      118.53     23.70 o 
  -5   5   4        5.37        4.10     15.04 o 
  -4   5   4     1701.41     1806.40     99.83 o 
  -3   5   4     1050.28      900.47     31.26 o 
  -2   5   4       23.79       29.99      9.41 o 
  -1   5   4      821.09      747.27     29.17 o 
   0   5   4     2384.43     2483.77     65.88 o 
   1   5   4     1183.10      864.53     22.79 o 
   2   5   4      372.96      332.41      8.26 o 
   3   5   4     1135.12     1060.11     19.93 o 
   4   5   4     2075.60     2574.18     45.82 o 
   5   5   4      226.09      236.19      9.61 o 
   6   5   4      425.11      355.82     23.25 o 
   7   5   4       54.71       46.10     13.67 o 
   8   5   4       13.58       19.45     11.40 o 
   9   5   4        0.33       -9.85      9.85 o 
  10   5   4       31.79       28.37     10.46 o 
  11   5   4       25.85       20.14     13.76 o 
  12   5   4      335.61      406.66     23.77 o 
  13   5   4        1.69      -11.64     18.81 o 
  14   5   4       36.61       63.82     33.73 o 
  15   5   4       57.81      131.28     47.41 o 
 -13   6   4       13.42      110.31     39.20 o 
 -12   6   4        1.89       49.23     50.14 o 
 -11   6   4        1.39      -29.17     29.17 o 
 -10   6   4       40.92       57.43     27.35 o 
  -9   6   4       14.60       23.02     45.13 o 
  -8   6   4       10.86       28.60     35.10 o 
  -7   6   4        3.95       -8.86     11.55 o 
  -6   6   4      249.81      369.68     31.45 o 
  -5   6   4      287.54      328.61     22.18 o 
  -4   6   4      483.33      374.57     18.36 o 
  -3   6   4       16.95        0.00     13.67 o 
  -2   6   4     2941.51     3121.63     84.72 o 
  -1   6   4     4955.33     5037.50    230.65 o 
   0   6   4       17.74       21.99     11.85 o 
   1   6   4       18.75       67.72      6.52 o 
   2   6   4      178.85      245.19     18.23 o 
   3   6   4     3881.32     3628.53     61.91 o 
   4   6   4     1764.54     1942.49     36.14 o 
   5   6   4      517.10      567.22     14.89 o 
   6   6   4       42.97       48.32      7.09 o 
   7   6   4      278.61      292.46     21.88 o 
   8   6   4      567.28      562.44     22.78 o 
   9   6   4      242.94      213.82     23.25 o 
  10   6   4      285.14      283.74     17.72 o 
  11   6   4        0.10       -8.79     15.50 o 
  12   6   4       39.35       57.15     15.49 o 
  13   6   4       17.38        8.60     20.06 o 
  14   6   4      123.56      148.60     47.41 o 
  15   6   4       11.91       13.67     32.82 o 
 -12   7   4        8.30       27.35     31.00 o 
 -11   7   4        9.05      -30.08     30.08 o 
 -10   7   4       14.38       -1.82     24.61 o 
  -9   7   4       60.41       74.19     27.63 o 
  -8   7   4      132.26      142.38     19.86 o 
  -7   7   4      106.21       84.31     15.96 o 
  -6   7   4      143.57      212.67     20.59 o 
  -5   7   4      625.49      612.24     28.64 o 
  -4   7   4      240.36      154.60     31.00 o 
  -3   7   4      599.28      611.39     26.70 o 
  -2   7   4     1012.53     1032.03     44.67 o 
  -1   7   4     5248.11     5414.44    142.14 o 
   0   7   4      115.81       83.48      9.02 o 
   1   7   4     1873.51     1734.14     42.16 o 
   2   7   4      951.81     1072.48     27.83 o 
   3   7   4      770.97      738.46     17.32 o 
   4   7   4      342.54      393.24     12.55 o 
   5   7   4       42.56       43.03      5.38 o 
   6   7   4      655.19      710.34     17.74 o 
   7   7   4      205.51      191.17      9.85 o 
   8   7   4       91.80      103.36     13.79 o 
   9   7   4      354.89      371.33     18.88 o 
  10   7   4      364.04      323.64     19.46 o 
  11   7   4       70.60       59.37     14.01 o 
  12   7   4        0.64      -19.28     19.28 o 
  13   7   4        0.35        1.90     23.70 o 
  14   7   4        0.14       28.26     28.26 o 
  15   7   4        0.94       23.70     42.85 o 
 -12   8   4       62.12       87.52     41.02 o 
 -11   8   4        5.08       13.67     41.02 o 
 -10   8   4        6.62      -33.73     36.47 o 
  -9   8   4      125.26      194.67     26.61 o 
  -8   8   4       53.34       17.95     47.41 o 
  -7   8   4       28.14      -14.41     14.41 o 
  -6   8   4        0.12        6.92     14.59 o 
  -5   8   4       31.88       17.89     20.06 o 
  -4   8   4      815.81      777.41     34.15 o 
  -3   8   4      256.51      239.49     17.26 o 
  -2   8   4       23.03       31.00     10.31 o 
  -1   8   4      550.98      703.91     28.04 o 
   0   8   4       11.28       38.04     10.96 o 
   1   8   4      133.08      110.25     11.40 o 
   2   8   4      259.31      368.46     13.58 o 
   3   8   4        3.58       -2.73      4.56 o 
   4   8   4     2394.57     2640.75     55.35 o 
   5   8   4      525.99      565.69     23.70 o 
   6   8   4      771.17      929.13     22.12 o 
   7   8   4      226.75      196.42      9.61 o 
   8   8   4      411.53      411.15     15.72 o 
   9   8   4       18.67       12.51     10.51 o 
  10   8   4       13.87        0.49     12.29 o 
  11   8   4        5.77        8.51     13.35 o 
  12   8   4       39.17       20.24     15.70 o 
  13   8   4       21.51        9.74     36.01 o 
  14   8   4       64.99      103.93     44.67 o 
 -11   9   4       31.88       -2.73     37.38 o 
 -10   9   4        8.81        7.29     24.61 o 
  -9   9   4        0.43       -2.73     22.79 o 
  -8   9   4      115.85      143.28     47.86 o 
  -7   9   4        1.19       -2.08     19.14 o 
  -6   9   4       23.03       23.21     14.66 o 
  -5   9   4        4.89       16.58     14.65 o 
  -4   9   4      647.90      694.76     32.43 o 
  -3   9   4      414.29      414.79     23.18 o 
  -2   9   4       66.83      114.42     12.89 o 
  -1   9   4       31.45       -0.59     10.90 o 
   0   9   4      110.82      146.78     21.42 o 
   1   9   4     2048.24     2356.13     55.09 o 
   2   9   4       12.73       24.66      6.75 o 
   3   9   4     2083.16     2051.22     42.85 o 
   4   9   4      104.67      117.60      8.94 o 
   5   9   4     1013.69     1049.70     26.46 o 
   6   9   4      297.38      295.02     29.63 o 
   7   9   4      120.17       85.10      7.39 o 
   8   9   4      203.79      216.05     11.84 o 
   9   9   4       33.89       31.00     14.13 o 
  10   9   4       98.82      111.01     19.14 o 
  11   9   4        5.75       11.32     24.61 o 
  12   9   4       17.06       36.07     20.51 o 
  13   9   4        3.00        1.50     20.35 o 
  14   9   4        3.49       42.85     30.08 o 
 -11  10   4        3.26       15.50     32.82 o 
 -10  10   4       53.30       87.52     33.73 o 
  -9  10   4        2.63      -23.70     23.70 o 
  -8  10   4       14.46      -31.00     31.00 o 
  -7  10   4      109.46      148.74     21.59 o 
  -6  10   4       57.04       27.90     19.60 o 
  -5  10   4      212.66      205.64     21.53 o 
  -4  10   4     2022.95     2296.19     83.13 o 
  -3  10   4      304.06      329.03     42.39 o 
  -2  10   4        0.93      -17.44     20.97 o 
  -1  10   4        8.47        5.44     11.40 o 
   0  10   4      130.08      136.17     10.08 o 
   1  10   4        0.21        8.88      6.10 o 
   2  10   4      162.54      125.00      8.38 o 
   3  10   4       67.81       56.52      7.29 o 
   4  10   4       29.27       47.91     14.13 o 
   5  10   4       56.27       52.32     12.31 o 
   6  10   4       70.12       67.24      9.57 o 
   7  10   4       30.76       20.57      9.05 o 
   8  10   4       71.89       65.88      7.89 o 
   9  10   4      122.87      119.44     11.33 o 
  10  10   4      326.10      276.51     15.83 o 
  11  10   4      174.61      161.38     44.22 o 
  12  10   4       17.06        5.34     26.89 o 
  13  10   4        0.42       12.14     40.11 o 
  14  10   4       70.67       18.48     17.11 o 
 -10  11   4       51.66      122.16     51.05 o 
  -9  11   4        0.75       22.79     32.82 o 
  -8  11   4       24.24       -8.20     25.53 o 
  -7  11   4      246.48      260.44     28.17 o 
  -6  11   4       34.24        8.32     17.26 o 
  -5  11   4       17.05       34.83     16.08 o 
  -4  11   4      408.07      384.49     29.46 o 
  -3  11   4      192.88      179.85     18.94 o 
  -2  11   4      312.56      344.52     25.07 o 
  -1  11   4      917.58     1106.55     43.78 o 
   0  11   4       76.39      110.31     13.67 o 
   1  11   4       11.51       -0.16     18.69 o 
   2  11   4      528.73      617.85     19.59 o 
   3  11   4        4.65        8.20      6.38 o 
   4  11   4      231.02      258.91     10.94 o 
   5  11   4       28.59       34.00     13.67 o 
   6  11   4       46.42       31.39      9.57 o 
   7  11   4       23.08        8.98      6.66 o 
   8  11   4      330.05      316.03     14.96 o 
   9  11   4       14.85        4.60      7.66 o 
  10  11   4        9.33       19.51     10.28 o 
  11  11   4       36.12       48.36     33.28 o 
  12  11   4        0.72       -5.59     12.77 o 
  13  11   4       54.05       72.02     32.82 o 
  14  11   4        8.90       -5.72     42.85 o 
 -10  12   4        6.86       20.06     37.38 o 
  -9  12   4       19.14      -42.85     42.85 o 
  -8  12   4        1.74       10.94     31.00 o 
  -7  12   4        8.68       98.46     39.20 o 
  -6  12   4        8.67      -10.43     48.32 o 
  -5  12   4       19.64        0.68     20.15 o 
  -4  12   4      442.07      483.98     77.95 o 
  -3  12   4        1.36      -12.77     12.77 o 
  -2  12   4      145.12      195.17     18.36 o 
  -1  12   4      584.58      648.96     85.70 o 
   0  12   4      508.17      517.82     28.26 o 
   1  12   4      225.97      242.59     16.41 o 
   2  12   4        7.04       14.13      6.84 o 
   3  12   4      176.49      164.10     10.94 o 
   4  12   4        1.49        8.20      5.47 o 
   5  12   4        1.32        9.44      7.15 o 
   6  12   4        1.13        9.48      9.10 o 
   7  12   4      196.59      186.01     13.67 o 
   8  12   4      148.88      152.08     15.95 o 
   9  12   4        3.27        1.47     10.32 o 
  10  12   4      135.27      134.43     81.14 o 
  11  12   4       13.80       27.97     11.27 o 
  12  12   4      108.90      142.22     19.19 o 
  13  12   4        3.41      -18.56     19.14 o 
  -9  13   4       42.13       39.20     37.38 o 
  -8  13   4       80.35      169.57     51.96 o 
  -7  13   4       80.60       62.90     30.08 o 
  -6  13   4      167.92      104.84     31.91 o 
  -5  13   4       73.39       72.71     19.46 o 
  -4  13   4       37.07       32.33     15.43 o 
  -3  13   4      425.46      451.79     42.85 o 
  -2  13   4      386.36      389.53     28.28 o 
  -1  13   4      987.53     1012.71     40.98 o 
   0  13   4        3.21       -0.91     10.03 o 
   1  13   4       52.07       33.85     11.85 o 
   2  13   4        0.24       15.13     10.03 o 
   3  13   4       18.08       17.32      8.20 o 
   4  13   4        2.11       27.35      7.29 o 
   5  13   4        4.04       -7.29     10.03 o 
   6  13   4       27.92       16.52      9.38 o 
   7  13   4      365.97      388.31     29.17 o 
   8  13   4      294.64      257.69     14.08 o 
   9  13   4        5.08       -9.57      9.57 o 
  10  13   4       47.65       70.38     12.66 o 
  11  13   4        6.62       14.94     16.87 o 
  12  13   4        6.13        8.20     29.17 o 
  13  13   4      140.53      162.27     37.38 o 
  -8  14   4        1.46      -25.53     30.08 o 
  -7  14   4       19.75       66.55     32.82 o 
  -6  14   4        3.77      -10.03     25.53 o 
  -5  14   4      433.67      454.00     51.05 o 
  -4  14   4      104.61      143.30     31.45 o 
  -3  14   4        0.04      -22.44     22.79 o 
  -2  14   4       12.49        6.92     13.20 o 
  -1  14   4      204.70      200.56     20.06 o 
   0  14   4       74.10       80.23     15.50 o 
   1  14   4      472.66      519.29     31.91 o 
   2  14   4       50.64       34.83      7.89 o 
   3  14   4       28.59       10.94      7.29 o 
   4  14   4        0.58       14.59      8.20 o 
   5  14   4       31.05       32.82     10.03 o 
   6  14   4      265.06      237.03     16.41 o 
   7  14   4       17.76       10.89     11.85 o 
   8  14   4       57.07       67.80     16.87 o 
   9  14   4       32.29       43.95     25.07 o 
  10  14   4       11.03       21.67     26.89 o 
  11  14   4       65.77      121.25     31.00 o 
  12  14   4       25.25        0.00     27.35 o 
  -7  15   4        1.69       13.67     33.73 o 
  -6  15   4       13.33       -3.65     26.44 o 
  -5  15   4       11.17        0.91     27.35 o 
  -4  15   4        1.93       55.61     33.73 o 
  -3  15   4      121.24       80.69     21.80 o 
  -2  15   4      116.59      124.99     16.84 o 
  -1  15   4      126.34      111.22     20.97 o 
   0  15   4      162.98      172.30     20.06 o 
   1  15   4       38.83       37.94      9.61 o 
   2  15   4       67.59       77.37     10.90 o 
   3  15   4       12.40       11.85      7.29 o 
   4  15   4       61.72       57.43      9.12 o 
   5  15   4       15.26        0.91     10.03 o 
   6  15   4       84.61       86.61     11.85 o 
   7  15   4        7.79       -1.92     10.32 o 
   8  15   4        9.73       10.35     11.24 o 
   9  15   4       57.22       43.63     32.36 o 
  10  15   4        7.69       65.64     36.47 o 
  11  15   4       24.52       30.08     31.91 o 
  12  15   4       12.98       10.03     30.08 o 
  -6  16   4        1.38       55.61     47.41 o 
  -5  16   4       25.41       10.03     30.08 o 
  -4  16   4        0.58      -12.76     24.61 o 
  -3  16   4        6.96      -32.82     32.82 o 
  -2  16   4       12.60       -0.91     15.50 o 
  -1  16   4      155.16      136.75     20.97 o 
   0  16   4      490.67      482.27     35.55 o 
   1  16   4      102.77      136.09     29.63 o 
   2  16   4        6.80        7.80     11.40 o 
   3  16   4        0.58       -0.91      8.20 o 
   4  16   4       51.46       43.76      9.12 o 
   5  16   4        0.17       16.41     10.94 o 
   6  16   4       53.70       26.44     11.85 o 
   7  16   4       45.29       42.85     14.59 o 
   8  16   4       78.81       72.61     13.25 o 
   9  16   4        2.90       14.06     17.65 o 
  10  16   4        1.21       25.53     27.35 o 
  11  16   4       52.35      -35.55     43.76 o 
  -5  17   4        1.98      -27.35     32.82 o 
  -4  17   4        1.69      -18.23     26.44 o 
  -3  17   4       29.30       22.79     26.44 o 
  -1  17   4       28.23       -1.82     20.97 o 
   0  17   4        9.49        1.40     14.41 o 
   1  17   4      293.02      267.40     19.59 o 
   2  17   4       10.16       19.43     10.25 o 
   3  17   4       47.09       62.90     10.94 o 
   4  17   4        2.83       25.53     10.03 o 
   5  17   4        1.16       -5.47     14.59 o 
   6  17   4       23.78       19.14     13.67 o 
   7  17   4        0.90       -5.47     12.76 o 
   8  17   4       23.88       -5.47     17.32 o 
   9  17   4       18.60       34.64     34.64 o 
  10  17   4       19.76       35.55     31.91 o 
  -4  18   4       17.40       10.03     44.67 o 
  -3  18   4       38.29       23.70     31.00 o 
  -2  18   4        8.05       29.17     41.02 o 
  -1  18   4        1.39       28.26     25.53 o 
   0  18   4       46.90       77.86     17.30 o 
   1  18   4       14.28       23.65     31.45 o 
   2  18   4       10.38        2.87      8.46 o 
   3  18   4        6.29        6.38     10.94 o 
   4  18   4        8.45      -15.50     15.50 o 
   5  18   4        7.75        3.65     14.59 o 
   6  18   4        2.68        0.00     11.85 o 
   7  18   4        1.41      -16.41     16.41 o 
   8  18   4        2.22       10.94     20.06 o 
   9  18   4        0.20       25.53     28.26 o 
  -2  19   4        0.05       23.70     42.85 o 
  -1  19   4        0.81        8.30     15.01 o 
   0  19   4       23.46       11.30     15.17 o 
   1  19   4      143.85      145.57     36.01 o 
   2  19   4      235.13      199.65     34.64 o 
   3  19   4        1.26       11.85     16.41 o 
   4  19   4        3.73        0.91     14.59 o 
   5  19   4        5.53      -19.14     19.14 o 
   6  19   4       27.68       48.32     27.35 o 
   7  19   4        1.88       10.03     29.17 o 
   8  19   4        8.16       21.88     29.17 o 
   0  20   4       22.97       11.85     31.00 o 
   1  20   4       26.01       13.67     31.00 o 
   2  20   4       41.84       25.53     29.17 o 
   3  20   4      126.98      126.72     33.73 o 
   4  20   4        0.05       -1.82     38.29 o 
   5  20   4        0.11       29.17     29.17 o 
   6  20   4       12.58        9.12     32.82 o 
  -6 -18   5        0.05      -10.03     27.35 o 
  -5 -18   5      156.19      167.74     47.41 o 
  -4 -18   5      105.94       48.32     46.49 o 
  -3 -18   5       24.54      -41.94     41.94 o 
  -2 -18   5      151.70      116.69     52.88 o 
  -1 -18   5        6.51       28.26     45.58 o 
   0 -18   5       82.74       77.49     34.64 o 
   1 -18   5       10.05       37.38     35.55 o 
   2 -18   5        6.98       67.46     56.52 o 
  -8 -17   5       12.75       16.41     31.91 o 
  -7 -17   5        4.03        0.00     31.00 o 
  -6 -17   5      107.27      132.19     30.08 o 
  -5 -17   5        8.92       33.73     38.29 o 
  -4 -17   5       34.99       23.70     29.17 o 
  -3 -17   5       38.66       -2.73     26.44 o 
  -2 -17   5      930.66     1060.25     98.46 o 
  -1 -17   5        1.40       32.82     31.00 o 
   0 -17   5      366.68      304.49     51.05 o 
   1 -17   5      216.74      295.38     51.96 o 
   2 -17   5        1.93        0.00     28.26 o 
   3 -17   5       86.06       90.25     41.02 o 
   4 -17   5        0.09       28.26     33.73 o 
  -9 -16   5       14.28       80.23     50.14 o 
  -8 -16   5       17.19      -41.94     41.94 o 
  -7 -16   5       66.67       78.40     31.00 o 
  -6 -16   5       36.18       63.82     28.26 o 
  -5 -16   5        2.11      -33.73     33.73 o 
  -4 -16   5        3.80       25.53     25.53 o 
  -3 -16   5        7.18       -0.91     25.53 o 
  -2 -16   5        8.21      -12.76     20.06 o 
  -1 -16   5        3.48        2.73     24.61 o 
   0 -16   5      265.85      237.94     39.20 o 
   1 -16   5      345.48      362.84     51.96 o 
   2 -16   5       24.87       20.97     28.26 o 
   3 -16   5      149.10      127.63     47.41 o 
   4 -16   5        5.88        7.29     28.26 o 
   5 -16   5       66.92      106.66     40.11 o 
 -10 -15   5       12.98       22.79     34.64 o 
  -9 -15   5       31.87       57.43     32.82 o 
  -8 -15   5       25.62       41.94     31.00 o 
  -7 -15   5       57.51       14.59     35.55 o 
  -6 -15   5       86.11      112.13     32.82 o 
  -5 -15   5        0.26        2.73     20.97 o 
  -4 -15   5       61.54       94.81     25.53 o 
  -3 -15   5      118.54       64.73     26.44 o 
  -2 -15   5      194.28      144.95     36.47 o 
  -1 -15   5       71.38       85.70     27.35 o 
   0 -15   5      379.92      385.63     19.14 o 
   1 -15   5       85.18       39.20     12.76 o 
   2 -15   5      517.81      414.80     30.08 o 
   3 -15   5        5.98       21.88     38.29 o 
   4 -15   5        2.66       39.20     29.17 o 
   5 -15   5       84.14       24.61     32.82 o 
   6 -15   5       82.55      205.12     51.96 o 
 -11 -14   5       36.24       75.67     36.47 o 
 -10 -14   5       10.65       42.85     29.17 o 
  -9 -14   5       18.18       97.55     41.94 o 
  -8 -14   5        4.46       -8.20     25.53 o 
  -7 -14   5      113.45       72.93     26.44 o 
  -6 -14   5      123.95       61.08     38.29 o 
  -5 -14   5       22.50       23.47     13.67 o 
  -4 -14   5      324.89      308.14     27.35 o 
  -3 -14   5       50.09       42.85     17.32 o 
  -2 -14   5       67.61       43.76     15.50 o 
  -1 -14   5       62.02       82.05     18.23 o 
   0 -14   5     1336.82     1586.28     52.88 o 
   1 -14   5       40.07       70.20     10.94 o 
   2 -14   5      229.15      189.62     20.06 o 
   3 -14   5        7.73       21.88     22.79 o 
   4 -14   5        7.85       -8.20     21.88 o 
   5 -14   5       55.49      134.92     31.91 o 
   6 -14   5      159.49      141.95     31.00 o 
   7 -14   5        3.10       20.97     51.05 o 
 -12 -13   5       28.68       42.85     40.11 o 
 -11 -13   5        3.01      -33.73     33.73 o 
 -10 -13   5        5.09       26.44     40.11 o 
  -9 -13   5       11.07      -13.67     25.53 o 
  -8 -13   5       52.61       66.55     28.26 o 
  -7 -13   5        2.01      -20.97     31.91 o 
  -6 -13   5       21.76        5.72     16.43 o 
  -5 -13   5       83.76       96.54     17.30 o 
  -4 -13   5      782.03      658.68     33.48 o 
  -3 -13   5      809.96      722.94     42.85 o 
  -2 -13   5        1.71       -8.20     13.67 o 
  -1 -13   5       25.16       30.08     13.67 o 
   0 -13   5      763.53      885.22     31.91 o 
   1 -13   5      451.03      468.59     22.79 o 
   2 -13   5      150.75      138.57     12.76 o 
   3 -13   5       48.55       42.85     19.14 o 
   4 -13   5      325.88      303.58     40.11 o 
   5 -13   5     1191.28     1326.51     72.47 o 
   6 -13   5       17.95       22.79     44.67 o 
   7 -13   5      133.28       97.00     24.09 o 
   8 -13   5       31.17      -37.38     50.14 o 
 -12 -12   5        1.85      -32.82     32.82 o 
 -11 -12   5       27.56       43.76     41.02 o 
 -10 -12   5        7.08      -14.59     38.29 o 
  -9 -12   5       23.46        4.56     25.53 o 
  -8 -12   5      228.13      246.14     28.34 o 
  -7 -12   5       12.56       10.11     31.91 o 
  -6 -12   5        0.00       39.53     22.71 o 
  -5 -12   5        2.30       24.27     21.42 o 
  -4 -12   5      161.02      137.75     17.65 o 
  -3 -12   5       34.52        4.56     14.59 o 
  -2 -12   5       62.91       99.37     17.32 o 
  -1 -12   5        3.88       12.85      4.37 o 
   0 -12   5      238.07      321.81     14.59 o 
   1 -12   5      244.88      247.06     15.50 o 
   2 -12   5      352.25      299.93     24.61 o 
   3 -12   5      108.61      103.02     18.23 o 
   4 -12   5       87.00       39.03     37.38 o 
   5 -12   5        2.12      -31.91     31.91 o 
   6 -12   5        6.35       78.40     29.17 o 
   7 -12   5      125.37      116.69     32.82 o 
   8 -12   5      110.45      113.02     46.04 o 
   9 -12   5       12.56       21.88     50.14 o 
 -13 -11   5       10.91       70.20     38.29 o 
 -12 -11   5       30.31       -9.12     31.91 o 
 -11 -11   5        5.43        6.38     39.20 o 
 -10 -11   5        2.57        9.99     20.97 o 
  -9 -11   5        1.52      -10.68     10.68 o 
  -8 -11   5       15.47        2.76     20.11 o 
  -7 -11   5       22.83       29.88     17.09 o 
  -6 -11   5      146.80      180.01     20.30 o 
  -5 -11   5       54.64       65.66     21.42 o 
  -4 -11   5      641.77      639.80     39.66 o 
  -3 -11   5      451.98      482.71     51.51 o 
  -2 -11   5       86.64       60.17     16.41 o 
  -1 -11   5       22.75       34.12      5.12 o 
   0 -11   5      156.21      116.69      9.12 o 
   1 -11   5      301.08      289.91     15.50 o 
   2 -11   5      377.09      328.20     25.53 o 
   3 -11   5      182.65      134.01     18.23 o 
   4 -11   5       48.16       96.65     18.02 o 
   5 -11   5       96.67       72.29     29.63 o 
   6 -11   5      140.43      178.23     25.98 o 
   7 -11   5        6.20       -9.12     21.88 o 
   8 -11   5       82.35       71.44     22.16 o 
   9 -11   5       41.47       12.76     31.00 o 
  10 -11   5        0.51       72.93     55.61 o 
 -13 -10   5      146.89      177.77     47.41 o 
 -12 -10   5        1.79      -30.08     30.08 o 
 -11 -10   5        8.38      -18.17     19.92 o 
 -10 -10   5      159.50      165.32     20.30 o 
  -9 -10   5      113.93      123.91      7.88 o 
  -8 -10   5      278.11      248.59     48.32 o 
  -7 -10   5       14.55       17.91     11.40 o 
  -6 -10   5      296.83      312.34     24.47 o 
  -5 -10   5      159.36      122.50     19.14 o 
  -4 -10   5       69.15       51.63     15.04 o 
  -3 -10   5       14.12        5.01     12.25 o 
  -2 -10   5     2680.44     2586.36     86.61 o 
  -1 -10   5      271.77      263.74     27.35 o 
   0 -10   5      165.61      206.95     10.03 o 
   1 -10   5      289.88      281.70     13.67 o 
   2 -10   5      645.71      717.47     35.55 o 
   3 -10   5      203.76      196.65     22.79 o 
   4 -10   5      714.72      928.82     45.55 o 
   5 -10   5       29.06       42.94     17.69 o 
   6 -10   5      129.41      149.28     24.61 o 
   7 -10   5      768.98      753.11     52.88 o 
   8 -10   5       47.53       62.65     29.17 o 
   9 -10   5        0.70       -6.38     27.35 o 
  10 -10   5        0.04      -24.61     31.00 o 
 -13  -9   5        1.06      -34.64     34.64 o 
 -12  -9   5        6.33       35.53     20.60 o 
 -11  -9   5        0.95       34.59     18.16 o 
 -10  -9   5        1.90       -3.02     11.94 o 
  -9  -9   5      436.27      361.72     19.88 o 
  -8  -9   5      363.21      415.08     20.41 o 
  -7  -9   5      485.29      515.01     21.54 o 
  -6  -9   5      706.84      703.89     18.56 o 
  -5  -9   5       75.56       52.01     23.70 o 
  -4  -9   5     1057.90     1021.75     43.76 o 
  -3  -9   5       13.82       26.55     12.82 o 
  -2  -9   5       79.35       36.47     16.41 o 
  -1  -9   5       12.40        4.86      4.89 o 
   0  -9   5       14.95       38.29      6.38 o 
   1  -9   5      309.43      265.29     12.76 o 
   2  -9   5      594.11      552.46     20.06 o 
   3  -9   5        9.34       13.15     13.13 o 
   4  -9   5      398.55      358.34     24.12 o 
   5  -9   5       55.63       59.20     15.06 o 
   6  -9   5      114.28      140.03     22.88 o 
   7  -9   5        0.45        0.46     23.70 o 
   8  -9   5       22.75       55.31     15.51 o 
   9  -9   5        8.38       17.76     40.11 o 
  10  -9   5        1.92       31.91     30.08 o 
  11  -9   5        0.53       96.64     52.88 o 
 -13  -8   5        2.28       52.48     23.18 o 
 -12  -8   5       12.90       20.15     17.69 o 
 -11  -8   5      168.31      111.23     23.25 o 
 -10  -8   5      102.90      112.86     16.69 o 
  -9  -8   5      136.04      173.57     17.78 o 
  -8  -8   5       29.02       14.56     26.89 o 
  -7  -8   5      427.92      389.05     51.96 o 
  -6  -8   5      128.21      131.28      5.36 o 
  -5  -8   5        3.81        4.74      3.19 o 
  -4  -8   5      189.34      216.18     18.94 o 
  -3  -8   5      573.11      562.34     25.39 o 
  -2  -8   5       22.48       -1.60     13.22 o 
  -1  -8   5     2125.28     2364.98     54.61 o 
   0  -8   5       12.12       30.08      5.47 o 
   1  -8   5       30.86       20.97      7.29 o 
   2  -8   5     1454.61     1542.52     42.85 o 
   3  -8   5      539.02      540.78     41.94 o 
   4  -8   5        3.98       23.85     14.59 o 
   5  -8   5      431.23      443.48     25.04 o 
   6  -8   5      509.02      437.54     46.49 o 
   7  -8   5        0.02      -15.04     15.04 o 
   8  -8   5       99.97       63.30     14.17 o 
   9  -8   5      119.51      139.71     22.82 o 
  10  -8   5       55.62       51.96     37.38 o 
  11  -8   5       34.99      -31.00     31.00 o 
  12  -8   5        0.74       10.03     33.73 o 
 -14  -7   5        0.15       12.76     33.73 o 
 -13  -7   5        0.11       56.26     26.44 o 
 -12  -7   5       47.04      109.68     28.26 o 
 -11  -7   5      410.35      347.89     32.97 o 
 -10  -7   5      126.44      135.13     15.46 o 
  -9  -7   5       22.04        1.61     12.42 o 
  -8  -7   5     1063.91      948.98     34.06 o 
  -7  -7   5        0.59       -4.33      9.57 o 
  -6  -7   5        4.61       14.59      8.07 o 
  -5  -7   5      110.13       92.74      4.39 o 
  -4  -7   5      418.09      390.88     10.96 o 
  -3  -7   5     3299.91     2996.04     85.15 o 
  -2  -7   5      766.42      694.37     30.28 o 
  -1  -7   5      317.69      312.90      8.68 o 
   0  -7   5     3305.03     3350.33     72.02 o 
   1  -7   5      279.82      309.05     12.76 o 
   2  -7   5      204.13      204.98     10.20 o 
   3  -7   5      347.49      394.43     32.36 o 
   4  -7   5      569.71      501.42     25.31 o 
   5  -7   5      504.37      565.53     85.70 o 
   6  -7   5      625.58      759.82     33.71 o 
   7  -7   5        6.20       19.28     15.46 o 
   8  -7   5        0.03       -6.24     11.97 o 
   9  -7   5       12.05        4.56     30.54 o 
  10  -7   5      114.42       50.14     25.53 o 
  11  -7   5        0.52        7.29     39.20 o 
  12  -7   5       15.81      -42.85     42.85 o 
 -14  -6   5       13.97      -31.00     31.00 o 
 -13  -6   5        1.90       10.31     23.95 o 
 -12  -6   5        1.60       15.61     17.03 o 
 -11  -6   5       41.68      -15.01     15.01 o 
 -10  -6   5        2.85       13.71     27.81 o 
  -9  -6   5       63.98       33.88     19.14 o 
  -8  -6   5        1.61       -7.61     13.85 o 
  -7  -6   5      222.32      173.42     29.63 o 
  -6  -6   5      186.25      177.06     16.08 o 
  -5  -6   5      406.85      408.38     23.10 o 
  -4  -6   5       29.10        9.12      3.03 o 
  -3  -6   5      420.22      366.06     13.05 o 
  -2  -6   5      964.31      930.93     47.86 o 
  -1  -6   5      376.39      434.32     30.08 o 
   0  -6   5     2954.76     2822.48     62.90 o 
   1  -6   5      510.39      601.69     20.06 o 
   2  -6   5      263.95      268.58     12.55 o 
   3  -6   5      622.50      582.46     22.79 o 
   4  -6   5     2222.23     2153.97     52.04 o 
   5  -6   5       20.61        2.33      9.57 o 
   6  -6   5      537.25      494.61     45.13 o 
   7  -6   5        0.67      -12.76     12.76 o 
   8  -6   5      273.11      242.44     32.36 o 
   9  -6   5       50.03       41.23     27.35 o 
  10  -6   5       19.41       22.59     28.72 o 
  11  -6   5       47.51       21.88     27.35 o 
  12  -6   5       34.18       78.40     37.38 o 
  13  -6   5        8.92       10.94     31.91 o 
 -14  -5   5       62.50      -12.76     51.05 o 
 -13  -5   5       25.80       20.36     43.30 o 
 -12  -5   5        6.34       10.20     17.37 o 
 -11  -5   5      165.55      220.10     26.71 o 
 -10  -5   5      147.74      148.59     24.76 o 
  -9  -5   5        0.10       15.40     17.96 o 
  -8  -5   5      102.39      125.70     18.55 o 
  -7  -5   5       23.91       67.77     26.44 o 
  -6  -5   5       22.67       24.26     12.46 o 
  -5  -5   5      121.49      117.10     15.11 o 
  -4  -5   5      694.16      650.14     27.07 o 
  -3  -5   5      432.53      349.09     15.95 o 
  -2  -5   5     3751.82     4445.70    114.10 o 
  -1  -5   5     1825.52     1775.72     35.44 o 
   0  -5   5     1952.80     1823.31     41.94 o 
   1  -5   5      110.77      108.49      8.20 o 
   2  -5   5      312.40      312.92     31.45 o 
   3  -5   5      119.38       93.90     11.85 o 
   4  -5   5      244.39      300.80     21.42 o 
   5  -5   5       18.07        6.04     18.69 o 
   6  -5   5       53.49       82.23     13.11 o 
   7  -5   5       50.77       56.10     12.89 o 
   8  -5   5      507.82      562.33     25.63 o 
   9  -5   5        0.03       -6.08     13.49 o 
  10  -5   5       10.65      -11.63     20.97 o 
  11  -5   5        0.47       21.88     35.55 o 
  12  -5   5       53.74       99.37     40.11 o 
  13  -5   5       29.99        9.12     42.85 o 
 -14  -4   5       29.89       76.58     41.94 o 
 -13  -4   5        0.64       87.52     41.94 o 
 -12  -4   5       48.35       92.08     31.91 o 
 -11  -4   5        3.39       25.06     27.35 o 
 -10  -4   5       43.62       81.41     17.51 o 
  -9  -4   5      485.79      402.54     26.26 o 
  -8  -4   5       17.33        7.23     13.35 o 
  -7  -4   5      494.04      461.19     23.21 o 
  -6  -4   5      764.79      791.81     33.28 o 
  -5  -4   5      481.68      453.03     23.70 o 
  -4  -4   5        1.15       10.08     18.69 o 
  -3  -4   5      246.22      181.03     13.11 o 
  -2  -4   5      117.09      123.06     12.76 o 
  -1  -4   5     1611.83     1426.15     60.17 o 
   0  -4   5     5867.25     6176.28    126.97 o 
   1  -4   5       52.00      111.22      6.38 o 
   2  -4   5      246.31      252.89     11.55 o 
   3  -4   5      670.77      771.05     31.45 o 
   4  -4   5      109.70       77.15      9.10 o 
   5  -4   5       79.39       78.59     10.07 o 
   6  -4   5      221.61      241.28     14.45 o 
   7  -4   5      191.71      186.02     19.60 o 
   8  -4   5       45.44       43.54     28.72 o 
   9  -4   5      316.07      335.86     20.74 o 
  10  -4   5       79.93       74.09     31.91 o 
  11  -4   5        1.30       -3.29     18.16 o 
  12  -4   5       16.64       29.17     26.44 o 
  13  -4   5       26.58       62.90     32.82 o 
 -14  -3   5        6.08        8.20     35.55 o 
 -13  -3   5       25.23       85.70     37.38 o 
 -12  -3   5        0.00      -32.82     39.20 o 
 -11  -3   5        2.88      -23.25     23.25 o 
 -10  -3   5        9.55       25.23     15.55 o 
  -9  -3   5      114.32       80.67     17.26 o 
  -8  -3   5       80.66      102.18     17.96 o 
  -7  -3   5     1214.93     1059.14     39.72 o 
  -6  -3   5      638.13      694.14     27.39 o 
  -5  -3   5        2.47      -10.62     10.62 o 
  -4  -3   5       18.62       30.27     12.26 o 
  -3  -3   5        9.67        8.12     16.41 o 
  -2  -3   5      569.79      650.53     16.08 o 
  -1  -3   5      905.42      681.08     17.52 o 
   0  -3   5       94.85       79.16      5.04 o 
   1  -3   5       83.16       65.03      5.23 o 
   2  -3   5     2366.58     2673.81     60.68 o 
   3  -3   5      123.69      122.23      9.25 o 
   4  -3   5      577.29      598.33     34.64 o 
   5  -3   5      255.06      198.69     18.69 o 
   6  -3   5     1389.68     1380.48     44.22 o 
   7  -3   5        4.77        1.25     14.59 o 
   8  -3   5        6.33       14.35     22.34 o 
   9  -3   5       28.76       27.45     12.20 o 
  10  -3   5       27.10       66.39     13.58 o 
  11  -3   5        5.39      -21.46     22.34 o 
  12  -3   5       22.54       21.88     23.70 o 
  13  -3   5       21.66       66.55     41.94 o 
  14  -3   5        3.59       -1.82     30.08 o 
 -14  -2   5       15.33       96.64     41.02 o 
 -13  -2   5       17.75       29.17     42.85 o 
 -12  -2   5        3.27       33.73     25.53 o 
 -11  -2   5        0.22        8.06     25.04 o 
 -10  -2   5        1.05      -25.53     25.53 o 
  -9  -2   5      126.70      126.05     19.28 o 
  -8  -2   5      480.92      433.24     26.41 o 
  -7  -2   5        3.02       11.52     14.33 o 
  -6  -2   5      123.32      138.20     17.78 o 
  -5  -2   5      851.34      834.90     30.86 o 
  -4  -2   5      165.63      145.16     15.43 o 
  -3  -2   5      594.36      600.39     21.80 o 
  -2  -2   5     4268.32     4148.49    106.31 o 
  -1  -2   5       73.35       40.07     12.31 o 
   0  -2   5       69.00       77.43      4.38 o 
   1  -2   5      132.74       99.43      5.93 o 
   2  -2   5      417.38      435.01     14.13 o 
   3  -2   5     1573.76     1604.80     40.80 o 
   4  -2   5    18020.90    19767.49    384.52 o 
   5  -2   5      797.27      932.29     26.14 o 
   6  -2   5      143.93      158.97     12.46 o 
   7  -2   5      257.64      252.80     23.70 o 
   8  -2   5     1256.13     1270.23     48.32 o 
   9  -2   5      593.02      550.11     23.95 o 
  10  -2   5        0.17       26.16     12.70 o 
  11  -2   5        9.02       17.69     17.32 o 
  12  -2   5        1.76       -3.29     23.70 o 
  13  -2   5        5.13       -1.82     25.53 o 
  14  -2   5       30.22       55.61     42.85 o 
 -14  -1   5        9.37      -15.50     33.73 o 
 -13  -1   5       81.03      113.05     34.64 o 
 -12  -1   5       12.50      -26.44     26.44 o 
 -11  -1   5       85.90      195.69     29.20 o 
 -10  -1   5      161.79      165.74     42.85 o 
  -9  -1   5       70.51      134.49     19.86 o 
  -8  -1   5       30.93       44.67     13.54 o 
  -7  -1   5       76.66        4.99     14.45 o 
  -6  -1   5        7.56        1.01     26.44 o 
  -5  -1   5      576.48      546.04     24.76 o 
  -4  -1   5      364.28      349.63     18.66 o 
  -3  -1   5      146.49      191.35     21.88 o 
  -2  -1   5      658.39      818.23     26.41 o 
  -1  -1   5      152.57       66.75      7.23 o 
   0  -1   5        0.29       -3.71      3.71 o 
   1  -1   5        4.86        1.69      4.38 o 
   2  -1   5     6694.73     7219.80    126.99 o 
   3  -1   5        1.68        7.60      4.80 o 
   4  -1   5      114.69      129.48     13.22 o 
   5  -1   5        0.25       -6.55     11.40 o 
   6  -1   5     2419.30     2846.87    154.98 o 
   7  -1   5     2190.82     2036.65     53.62 o 
   8  -1   5     2577.21     2673.81     68.81 o 
   9  -1   5       67.79       72.95     12.05 o 
  10  -1   5      533.23      608.80     41.94 o 
  11  -1   5        0.50      -15.85     15.85 o 
  12  -1   5        0.98       -5.94     23.25 o 
  13  -1   5       11.33       -2.73     26.44 o 
  14  -1   5       51.44       27.35     32.82 o 
 -14   0   5      176.94      239.77     41.94 o 
 -13   0   5       27.83      -15.50     31.00 o 
 -12   0   5        8.66      -42.85     42.85 o 
 -11   0   5        9.29       -3.19     17.41 o 
 -10   0   5        0.11       24.89     20.51 o 
  -9   0   5       62.50      102.67     32.36 o 
  -8   0   5       42.59       26.37     17.72 o 
  -7   0   5        1.85       17.32     11.60 o 
  -6   0   5      947.24      881.91     71.56 o 
  -5   0   5     3989.17     3803.71     99.82 o 
  -4   0   5       70.19       82.74     12.20 o 
  -3   0   5     3932.48     3904.76     98.23 o 
  -2   0   5      234.88      210.08     11.27 o 
  -1   0   5      423.52      299.77     14.59 o 
   0   0   5       70.88      109.09      4.80 o 
   1   0   5       99.18      155.26     13.67 o 
   2   0   5     1209.78     1272.55     26.75 o 
   3   0   5      630.13      565.59     15.95 o 
   4   0   5     1532.40     1802.34     36.73 o 
   5   0   5      584.65      545.42     17.69 o 
   6   0   5     2425.52     2717.39     61.72 o 
   7   0   5     1318.51     1382.04     37.09 o 
   8   0   5      596.34      614.16     21.40 o 
   9   0   5      531.51      519.34     23.10 o 
  10   0   5        1.40       -7.19     20.97 o 
  11   0   5      295.40      317.87     21.40 o 
  12   0   5       44.85       41.08     21.88 o 
  13   0   5       39.36       17.32     36.47 o 
  14   0   5       30.62       72.02     30.08 o 
 -14   1   5        4.15      -41.94     51.05 o 
 -13   1   5       51.14       74.76     34.64 o 
 -12   1   5       37.00      -12.76     28.26 o 
 -11   1   5       62.96       52.88     27.35 o 
 -10   1   5        0.00       24.61     32.82 o 
  -9   1   5      225.57      263.07     40.57 o 
  -8   1   5      123.36      131.61     16.72 o 
  -7   1   5        1.91        3.94     11.91 o 
  -6   1   5      721.76      701.18     28.42 o 
  -5   1   5     1936.40     1856.68     84.78 o 
  -4   1   5       22.00       46.11     10.62 o 
  -3   1   5     2945.72     3137.00     79.09 o 
  -2   1   5      649.82      807.62     24.47 o 
  -1   1   5      119.30       62.39      8.04 o 
   0   1   5      511.40      357.07     10.07 o 
   1   1   5      341.52      363.18      8.96 o 
   2   1   5     2680.38     2781.10     53.18 o 
   3   1   5       75.73       32.34      4.80 o 
   4   1   5      202.39      240.25     15.04 o 
   5   1   5      222.32      286.68     12.70 o 
   6   1   5     8233.01     8941.48    183.43 o 
   7   1   5     1407.14     1492.04     82.05 o 
   8   1   5       27.79       16.41      9.67 o 
   9   1   5      722.16      745.05     55.61 o 
  10   1   5      516.81      526.85     23.59 o 
  11   1   5      282.91      291.56     20.24 o 
  12   1   5        6.27       13.94     17.37 o 
  13   1   5        1.02       30.61     19.65 o 
  14   1   5        3.37       10.94     28.26 o 
 -14   2   5        0.09       10.03     40.11 o 
 -13   2   5      107.69      185.07     45.58 o 
 -12   2   5       32.73      -28.26     28.26 o 
 -11   2   5       25.53       70.20     28.26 o 
 -10   2   5       27.80       22.59     17.09 o 
  -9   2   5      196.40      251.09     55.16 o 
  -8   2   5      102.73      147.03     19.28 o 
  -7   2   5      462.55      504.81     27.39 o 
  -6   2   5      414.08      392.10     22.55 o 
  -5   2   5      394.41      307.91     19.14 o 
  -4   2   5      115.12      150.29     18.23 o 
  -3   2   5     2636.59     2618.99     66.05 o 
  -2   2   5        0.27        6.84      6.45 o 
  -1   2   5      307.82      332.01     12.05 o 
   0   2   5      461.67      239.02      7.74 o 
   1   2   5      329.97      358.42     13.13 o 
   2   2   5     1796.78     1948.19     38.51 o 
   3   2   5      209.15      155.03      6.45 o 
   4   2   5      654.78      640.67     16.76 o 
   5   2   5     1247.12     1039.68     29.63 o 
   6   2   5      147.03      155.00     22.79 o 
   7   2   5      176.19      174.45     15.95 o 
   8   2   5       35.98       46.92     15.04 o 
   9   2   5     1535.00     1601.60     88.89 o 
  10   2   5     1226.10     1088.86     38.25 o 
  11   2   5       46.71       42.02     13.80 o 
  12   2   5      242.18      240.95     23.70 o 
  13   2   5        2.83       14.68     25.07 o 
  14   2   5        0.76       51.96     28.26 o 
  15   2   5        3.15        7.29     28.26 o 
 -13   3   5        1.41       78.40     45.58 o 
 -12   3   5       88.42      120.34     36.47 o 
 -11   3   5        2.56       -9.12     25.53 o 
 -10   3   5       27.03       40.18     17.91 o 
  -9   3   5       58.19       92.86     20.88 o 
  -8   3   5       87.92       93.42     17.72 o 
  -7   3   5       32.51       26.15     15.77 o 
  -6   3   5        0.69       16.09     10.90 o 
  -5   3   5      210.90      133.04     13.20 o 
  -4   3   5       78.93      107.53     11.27 o 
  -3   3   5     1784.18     1844.63     53.00 o 
  -2   3   5      219.67      198.36     12.56 o 
  -1   3   5      423.61      421.64     15.11 o 
   0   3   5      479.83      335.21     10.25 o 
   1   3   5      963.22      943.29     32.82 o 
   2   3   5     1074.53     1148.24     21.69 o 
   3   3   5     3089.39     2679.10     44.63 o 
   4   3   5     1226.52     1212.18     26.34 o 
   5   3   5      475.00      359.40     12.31 o 
   6   3   5      892.72      916.32     21.53 o 
   7   3   5       61.60       58.02      8.31 o 
   8   3   5      422.54      497.17     40.57 o 
   9   3   5      106.68       99.61     12.84 o 
  10   3   5      135.75      190.55     16.36 o 
  11   3   5       25.25       36.67     25.07 o 
  12   3   5       69.11      109.94     21.42 o 
  13   3   5      316.61      232.80     38.29 o 
  14   3   5        6.16        8.20     37.38 o 
  15   3   5        8.27       -8.20     41.94 o 
 -13   4   5       18.54       50.14     37.38 o 
 -12   4   5      111.49       75.67     45.58 o 
 -11   4   5        1.93       17.32     29.17 o 
 -10   4   5      253.00      134.63     45.13 o 
  -9   4   5        0.82      -17.47     17.47 o 
  -8   4   5        6.58       10.13     18.23 o 
  -7   4   5      113.54      161.38     17.41 o 
  -6   4   5      137.74      114.53     15.06 o 
  -5   4   5       63.13       86.39     14.01 o 
  -4   4   5      343.63      367.17     29.17 o 
  -3   4   5     3668.80     3759.58     98.46 o 
  -2   4   5      148.70      129.46     10.73 o 
  -1   4   5      578.60      667.19     25.98 o 
   0   4   5     1303.66      995.26     29.97 o 
   1   4   5       89.17       97.79      9.57 o 
   2   4   5        1.21       18.23      3.65 o 
   3   4   5     2636.82     2513.80     43.80 o 
   4   4   5      740.64      708.94     46.04 o 
   5   4   5       57.90       15.85     13.67 o 
   6   4   5      923.01      999.70     24.39 o 
   7   4   5      260.92      278.36     32.82 o 
   8   4   5       65.95       44.91      8.75 o 
   9   4   5     1638.64     1555.01     45.43 o 
  10   4   5     1840.71     2056.31     57.98 o 
  11   4   5       79.03       75.41     15.11 o 
  12   4   5       16.50        0.50     18.40 o 
  13   4   5      132.03       98.53     22.12 o 
  14   4   5        3.48      -25.53     25.53 o 
  15   4   5       25.80       52.88     34.64 o 
 -13   5   5        5.91      -32.82     32.82 o 
 -12   5   5       24.62       12.76     34.64 o 
 -11   5   5        8.82       72.93     30.08 o 
 -10   5   5       61.20       32.51     18.62 o 
  -9   5   5       29.08       -6.87     14.41 o 
  -8   5   5        6.96       32.40     14.66 o 
  -7   5   5      111.05      122.28     17.96 o 
  -6   5   5      376.46      441.13     25.53 o 
  -5   5   5       60.21       61.57     11.27 o 
  -4   5   5       15.95        4.76     21.88 o 
  -3   5   5     5001.89     5173.56    211.50 o 
  -2   5   5      792.25      760.67     57.89 o 
  -1   5   5      581.69      659.55     22.18 o 
   0   5   5      473.70      779.02     24.47 o 
   1   5   5        8.58       19.23      5.47 o 
   2   5   5       10.59       28.38     10.03 o 
   3   5   5      167.70      103.32      5.38 o 
   4   5   5     3540.48     3695.49     63.71 o 
   5   5   5       24.41       -5.23      5.23 o 
   6   5   5        4.43       13.08      7.75 o 
   7   5   5        3.37        0.78      6.56 o 
   8   5   5       51.61       38.48      9.20 o 
   9   5   5      106.56       94.25     11.55 o 
  10   5   5      306.57      299.29     24.16 o 
  11   5   5      501.93      513.89     33.28 o 
  12   5   5      341.40      292.56     23.70 o 
  13   5   5        0.04      -15.95     28.72 o 
  14   5   5       23.16      114.87     30.08 o 
  15   5   5        0.15       10.94     41.02 o 
 -13   6   5       46.15      123.07     56.52 o 
 -12   6   5      121.36      187.80     45.58 o 
 -11   6   5       17.93      -41.94     41.94 o 
 -10   6   5      125.57       95.72     29.17 o 
  -9   6   5      171.40      139.07     22.12 o 
  -8   6   5       11.37       37.52     16.08 o 
  -7   6   5      174.83      179.37     19.01 o 
  -6   6   5       52.37       51.96     12.89 o 
  -5   6   5      280.28      223.24     34.19 o 
  -4   6   5     1438.23     1382.27     44.13 o 
  -3   6   5     1956.59     2340.81     92.99 o 
  -2   6   5      172.46      201.25     15.14 o 
  -1   6   5       38.57       32.04      8.66 o 
   0   6   5     1384.25     1289.31     40.60 o 
   1   6   5      149.50      233.94      9.60 o 
   2   6   5      815.99      743.44     36.92 o 
   3   6   5      487.24      438.55     25.98 o 
   4   6   5     2526.89     2500.06     45.99 o 
   5   6   5     1539.31     1410.72     27.12 o 
   6   6   5     1284.13     1239.83     26.10 o 
   7   6   5       63.09       53.12     15.04 o 
   8   6   5      793.74      784.22     42.85 o 
   9   6   5        5.32       -1.43      8.75 o 
  10   6   5      320.31      339.46     19.69 o 
  11   6   5      464.25      546.44     25.85 o 
  12   6   5       99.96       62.93     15.83 o 
  13   6   5       90.18       89.06     20.30 o 
  14   6   5       29.97      -19.14     38.29 o 
  15   6   5        3.20      -29.17     29.17 o 
 -12   7   5        0.13       55.61     37.38 o 
 -11   7   5        0.68        0.00     33.73 o 
 -10   7   5      607.63      653.66     55.61 o 
  -9   7   5       38.06       11.24     18.75 o 
  -8   7   5      140.76       88.44     18.16 o 
  -7   7   5       14.80       24.61     14.14 o 
  -6   7   5      485.37      585.03     30.92 o 
  -5   7   5      177.42      249.71     31.91 o 
  -4   7   5     1536.81     1521.82     54.14 o 
  -3   7   5      170.27      203.42     18.23 o 
  -2   7   5     3055.59     3567.01    109.40 o 
  -1   7   5     3918.14     4515.07    120.12 o 
   0   7   5     3495.45     3562.54     94.24 o 
   1   7   5      688.30      567.70     19.60 o 
   2   7   5      188.72      143.65      9.57 o 
   3   7   5      370.99      313.91     12.31 o 
   4   7   5     2467.55     2595.61     51.39 o 
   5   7   5     1302.18     1250.30     25.82 o 
   6   7   5      574.90      545.57     15.06 o 
   7   7   5        0.11       -5.21      6.75 o 
   8   7   5      200.56      219.39     14.89 o 
   9   7   5      882.21     1031.87     37.38 o 
  10   7   5       55.45       77.46     17.78 o 
  11   7   5     1219.53     1127.09     39.43 o 
  12   7   5      299.09      392.81     24.12 o 
  13   7   5      151.54      144.35     29.63 o 
  14   7   5       31.49       35.55     26.44 o 
 -12   8   5       22.06      -31.91     31.91 o 
 -11   8   5       16.99      -25.53     28.26 o 
 -10   8   5       15.14      -29.17     29.17 o 
  -9   8   5      124.13       75.67     29.17 o 
  -8   8   5       53.74       27.28     16.61 o 
  -7   8   5       40.12       31.81     17.09 o 
  -6   8   5      662.61      689.79     36.96 o 
  -5   8   5        1.28        5.57     15.50 o 
  -4   8   5      294.48      335.49     21.92 o 
  -3   8   5      949.12      929.25     35.74 o 
  -2   8   5      450.81      609.43     25.14 o 
  -1   8   5      861.40      915.43     31.57 o 
   0   8   5       48.94       50.08      9.41 o 
   1   8   5      114.09       75.22     19.14 o 
   2   8   5     1814.56     2334.07     55.20 o 
   3   8   5      418.50      503.23     13.67 o 
   4   8   5      299.61      324.54     11.02 o 
   5   8   5       65.32       78.53      6.90 o 
   6   8   5      709.69      670.38     32.36 o 
   7   8   5      309.21      273.67     13.67 o 
   8   8   5     1134.52     1195.49     28.67 o 
   9   8   5       18.64       27.40      9.18 o 
  10   8   5        0.39        4.51     18.23 o 
  11   8   5      313.99      270.28     27.81 o 
  12   8   5      145.10      120.84     17.07 o 
  13   8   5       44.71       38.22     20.74 o 
  14   8   5       61.81       -8.20     41.02 o 
 -11   9   5        1.52      -25.53     33.73 o 
 -10   9   5      165.23      222.44     39.20 o 
  -9   9   5       64.22       63.82     29.17 o 
  -8   9   5      136.04      129.83     21.66 o 
  -7   9   5      194.71      190.27     22.12 o 
  -6   9   5      312.79      331.56     26.61 o 
  -5   9   5       92.64       94.49     15.43 o 
  -4   9   5       45.51       38.84     24.61 o 
  -3   9   5        8.27       18.98     10.90 o 
  -2   9   5       63.58       26.44     10.31 o 
  -1   9   5      681.80      758.68     39.66 o 
   0   9   5       70.94       97.82     11.39 o 
   1   9   5      157.10      262.70     12.46 o 
   2   9   5      283.75      243.46     15.50 o 
   3   9   5       30.01       35.55      6.38 o 
   4   9   5      125.73      122.94     10.94 o 
   5   9   5        4.70        3.60     12.31 o 
   6   9   5      462.17      437.01     31.91 o 
   7   9   5      620.06      630.66     17.74 o 
   8   9   5      181.76      175.58      9.85 o 
   9   9   5        7.37       11.31      8.26 o 
  10   9   5        7.89       11.41     11.40 o 
  11   9   5       50.17       41.00     23.70 o 
  12   9   5        0.25       11.44     18.23 o 
  13   9   5       29.25       56.67     27.35 o 
  14   9   5       64.45       64.73     29.17 o 
 -11  10   5       15.92       22.79     51.05 o 
 -10  10   5       32.66       -6.38     42.85 o 
  -9  10   5       20.93      -10.94     40.11 o 
  -8  10   5       88.29       86.61     27.35 o 
  -7  10   5       13.06        7.86     31.00 o 
  -6  10   5      212.67      210.18     22.23 o 
  -5  10   5       13.65        7.29     14.01 o 
  -4  10   5       31.50       48.61     13.20 o 
  -3  10   5        0.48       11.52     10.94 o 
  -2  10   5      270.70      250.67     17.72 o 
  -1  10   5        2.92       -8.31      8.31 o 
   0  10   5      247.44      311.00     17.96 o 
   1  10   5        7.68       38.92      7.42 o 
   2  10   5      740.81      744.48     22.34 o 
   3  10   5     1355.43     1279.05     34.64 o 
   4  10   5      120.97      117.60      8.20 o 
   5  10   5       86.77       79.04      7.59 o 
   6  10   5       50.16       27.81      7.42 o 
   7  10   5      727.75      736.93     22.75 o 
   8  10   5      435.06      449.35     30.54 o 
   9  10   5      131.65      128.48     13.13 o 
  10  10   5       54.05       29.92      9.50 o 
  11  10   5        0.25      -10.19     12.31 o 
  12  10   5       19.42       30.27     13.22 o 
  13  10   5       39.28       28.38     14.17 o 
  14  10   5        4.24       49.15     31.00 o 
 -10  11   5       23.80       -1.82     33.73 o 
  -9  11   5       11.97       23.70     31.00 o 
  -8  11   5        0.13       16.41     26.44 o 
  -7  11   5      201.93      183.58     27.81 o 
  -6  11   5        1.67      -16.82     31.00 o 
  -5  11   5        4.32        9.46     13.49 o 
  -4  11   5       57.47       85.06     15.70 o 
  -3  11   5        1.92       22.58     16.20 o 
  -2  11   5       77.84       66.24     13.11 o 
  -1  11   5      300.81      336.39     21.01 o 
   0  11   5       62.40       44.55     10.48 o 
   1  11   5      127.98      122.41      9.41 o 
   2  11   5       59.42       66.47      9.61 o 
   3  11   5       62.64       48.93      9.12 o 
   4  11   5       84.52       66.55      7.29 o 
   5  11   5       52.03       74.05     11.40 o 
   6  11   5      270.82      288.31     12.51 o 
   7  11   5       65.91       75.41     25.07 o 
   8  11   5      224.34      215.96     28.72 o 
   9  11   5        7.28        8.51      7.66 o 
  10  11   5      235.10      222.39     14.66 o 
  11  11   5      203.77      238.11     18.23 o 
  12  11   5       10.85       -6.22     12.66 o 
  13  11   5       39.16       25.30     19.58 o 
  14  11   5        0.61      -19.92     19.92 o 
 -10  12   5       18.64       47.41     37.38 o 
  -9  12   5        0.10       28.26     31.00 o 
  -8  12   5        5.53        7.29     39.20 o 
  -7  12   5       79.54       54.70     28.26 o 
  -6  12   5      128.28       83.41     21.01 o 
  -5  12   5       19.41      -14.59     14.59 o 
  -4  12   5       13.57      -13.67     19.70 o 
  -3  12   5       22.91       14.81     11.81 o 
  -2  12   5      367.07      352.98     34.19 o 
  -1  12   5        5.36        0.52     12.46 o 
   0  12   5      151.50      121.25     12.76 o 
   1  12   5       29.97       29.10      7.66 o 
   2  12   5      102.08      135.24     11.55 o 
   3  12   5      185.32      220.90     11.85 o 
   4  12   5      359.61      344.61     13.67 o 
   5  12   5       99.87      122.16     11.85 o 
   6  12   5      584.91      631.83     25.79 o 
   7  12   5      516.10      477.05     19.60 o 
   8  12   5      597.28      591.36     34.64 o 
   9  12   5        0.10        5.20      8.68 o 
  10  12   5       13.76       19.84     22.34 o 
  11  12   5       80.93       84.19     20.51 o 
  12  12   5       60.71       69.31     12.92 o 
  13  12   5        7.48       -6.95     14.89 o 
  -9  13   5       17.12      -47.41     47.41 o 
  -8  13   5       25.63        6.38     32.82 o 
  -7  13   5       36.17       34.64     30.08 o 
  -6  13   5       13.10       10.03     33.73 o 
  -5  13   5        0.54        1.68     16.61 o 
  -4  13   5      145.88      164.59     21.40 o 
  -3  13   5        0.07        6.50     12.84 o 
  -2  13   5      268.58      294.51     22.07 o 
  -1  13   5       99.69      107.16     21.88 o 
   0  13   5       50.65       37.38     13.67 o 
   1  13   5       47.00       39.45     10.62 o 
   2  13   5       46.13       58.73      9.20 o 
   3  13   5      571.44      609.07     19.88 o 
   4  13   5      444.40      471.33     16.41 o 
   5  13   5      144.79      149.51     11.85 o 
   6  13   5      104.80       99.26     10.51 o 
   7  13   5      205.66      187.91     15.51 o 
   8  13   5      383.06      355.23     31.45 o 
   9  13   5      102.00       89.57     11.57 o 
  10  13   5      135.57      171.97     15.17 o 
  11  13   5       14.19        5.97     12.31 o 
  12  13   5        9.20       51.96     39.20 o 
  13  13   5        0.30        9.94     19.05 o 
  -8  14   5       47.82       40.11     54.70 o 
  -7  14   5       14.60       68.37     36.47 o 
  -6  14   5       17.66       10.03     29.17 o 
  -5  14   5      267.01      278.97     37.38 o 
  -4  14   5       79.21       99.45     19.95 o 
  -3  14   5        0.19      -16.04     16.04 o 
  -2  14   5      106.33      119.30     31.00 o 
  -1  14   5        8.20      -16.41     16.41 o 
   0  14   5        0.45      -10.94     10.94 o 
   1  14   5       17.69       11.89      7.39 o 
   2  14   5       50.46       23.78     15.04 o 
   3  14   5       36.22       33.73      8.20 o 
   4  14   5      285.66      330.93     16.41 o 
   5  14   5      154.55      134.92     11.85 o 
   6  14   5        0.06      -10.94     10.94 o 
   7  14   5       24.51       31.15     10.77 o 
   8  14   5        6.44       25.91     24.16 o 
   9  14   5       61.74       42.82      9.93 o 
  10  14   5        0.65       20.40     14.07 o 
  11  14   5        0.01        9.91     18.23 o 
  12  14   5        0.16      -37.38     37.38 o 
  -7  15   5       16.19        2.73     32.82 o 
  -6  15   5       46.62       64.73     35.55 o 
  -5  15   5       37.46       82.96     31.00 o 
  -4  15   5       12.91       -2.73     23.70 o 
  -3  15   5        0.02      -11.84     18.06 o 
  -2  15   5       21.81       13.76     17.20 o 
  -1  15   5        0.00       -0.91     12.76 o 
   0  15   5       93.43       85.70     15.50 o 
   1  15   5       14.66       28.97      9.98 o 
   2  15   5        0.22       -2.95      9.12 o 
   3  15   5       41.00       35.55      9.12 o 
   4  15   5      153.62      181.42     11.85 o 
   5  15   5        1.91        1.82     10.03 o 
   6  15   5       21.76       17.32     10.94 o 
   7  15   5      135.83      128.54     15.50 o 
   8  15   5       62.27       54.97     21.88 o 
   9  15   5      187.99      231.25     40.57 o 
  10  15   5       65.65       73.78     23.00 o 
  11  15   5        5.26       19.14     28.26 o 
  12  15   5       24.63       -3.65     42.85 o 
  -6  16   5       12.57      -12.76     29.17 o 
  -5  16   5      111.62       84.78     33.73 o 
  -4  16   5       89.65       80.23     43.76 o 
  -3  16   5       61.41      100.28     29.17 o 
  -2  16   5       36.67       43.76     20.06 o 
  -1  16   5        0.16        0.91     14.59 o 
   0  16   5       19.51        2.56     19.60 o 
   1  16   5        0.00        2.23     15.95 o 
   2  16   5        0.50        1.32     11.85 o 
   3  16   5        0.30       -8.20     11.85 o 
   4  16   5       12.03        8.20      8.20 o 
   5  16   5        5.59        1.82     10.94 o 
   6  16   5       11.78       10.94     13.67 o 
   7  16   5        8.13       13.67     11.85 o 
   8  16   5        0.10       15.50     14.59 o 
   9  16   5        9.67        4.10     14.49 o 
  10  16   5        9.54       39.20     35.55 o 
  11  16   5       37.09       53.79     30.08 o 
  -5  17   5        1.31       29.17     42.85 o 
  -4  17   5       11.92       70.20     31.91 o 
  -3  17   5       18.29       27.99     19.60 o 
  -2  17   5       53.31       21.88     22.79 o 
  -1  17   5       37.97       42.85     27.35 o 
   0  17   5       13.75        6.67     10.07 o 
   1  17   5      103.71       80.02     12.92 o 
   2  17   5        8.73        7.18     11.40 o 
   3  17   5       29.23       22.79      9.12 o 
   4  17   5        9.96        7.29     10.94 o 
   5  17   5        0.06      -17.32     17.32 o 
   6  17   5       37.84       64.73     14.59 o 
   7  17   5        0.02      -12.76     14.59 o 
   8  17   5       10.56       10.94     16.41 o 
   9  17   5       13.28       12.76     19.14 o 
  10  17   5        0.26       38.29     25.53 o 
  -4  18   5       11.51       46.49     24.50 o 
  -3  18   5       66.50      101.19     41.02 o 
  -2  18   5        3.07       -4.56     28.26 o 
  -1  18   5      116.17      151.33     31.91 o 
   0  18   5        3.79      -10.15     14.59 o 
   1  18   5       66.24       74.14     29.63 o 
   2  18   5        3.71        7.16     13.39 o 
   3  18   5        7.73        2.73     10.03 o 
   4  18   5       58.51       21.88     10.03 o 
   5  18   5        2.35        8.20     16.41 o 
   6  18   5       64.70       58.35     20.06 o 
   7  18   5        5.60      -17.32     17.32 o 
   8  18   5       21.96       12.76     14.59 o 
   9  18   5        6.11       -6.38     18.23 o 
  -2  19   5        1.28      -10.94     31.00 o 
  -1  19   5       15.28       41.36     21.01 o 
   0  19   5       12.25       23.72     26.89 o 
   1  19   5       22.73       25.18     15.51 o 
   2  19   5        0.13        2.73      9.78 o 
   3  19   5       29.79       27.35     20.06 o 
   4  19   5       10.50       -6.38     13.67 o 
   5  19   5        9.18        1.82     18.23 o 
   6  19   5        0.06        0.00     16.41 o 
   7  19   5       22.32       49.23     20.06 o 
   8  19   5        9.48       29.17     43.76 o 
   0  20   5       85.99      110.31     34.64 o 
   1  20   5        4.72       64.73     32.82 o 
   2  20   5        0.30       10.94     25.53 o 
   3  20   5       16.12       10.94     18.23 o 
   4  20   5        6.49       31.91     18.23 o 
   5  20   5        6.58       13.67     30.08 o 
   6  20   5        1.30      -45.58     45.58 o 
  -5 -18   6        0.29      -29.17     34.64 o 
  -4 -18   6        4.68       33.73     31.91 o 
  -3 -18   6       19.50       16.41     29.17 o 
  -2 -18   6        2.44       35.55     31.91 o 
  -1 -18   6       45.82       53.79     34.64 o 
   0 -18   6       86.13      116.69     51.96 o 
  -7 -17   6       54.60       67.46     35.55 o 
  -6 -17   6      120.09      178.68     36.47 o 
  -5 -17   6      111.52      121.25     39.20 o 
  -4 -17   6       20.09      -17.32     27.35 o 
  -3 -17   6       36.58       11.85     27.35 o 
  -2 -17   6       14.25       16.41     28.26 o 
  -1 -17   6       20.91        8.20     29.17 o 
   0 -17   6      163.74      256.17     38.29 o 
   1 -17   6       30.63       75.67     34.64 o 
   2 -17   6       14.96      -50.14     50.14 o 
   3 -17   6        0.77      -24.61     34.64 o 
  -9 -16   6        2.38      -18.23     33.73 o 
  -8 -16   6        5.81      -29.17     29.17 o 
  -7 -16   6       10.26        9.12     42.85 o 
  -6 -16   6       19.20       10.94     28.26 o 
  -5 -16   6        4.30       -1.82     25.53 o 
  -4 -16   6      160.92      117.60     32.82 o 
  -3 -16   6       48.07       90.25     39.20 o 
  -2 -16   6       16.68       88.43     37.38 o 
  -1 -16   6       86.21      127.63     41.94 o 
   0 -16   6      235.51      299.02     51.96 o 
   1 -16   6       61.85       24.61     40.11 o 
   2 -16   6       23.28       52.88     34.64 o 
   3 -16   6        6.60        0.00     31.00 o 
   4 -16   6        9.10       80.23     36.47 o 
   5 -16   6       23.20       21.88     52.88 o 
 -10 -15   6       25.24       36.47     43.76 o 
  -9 -15   6      142.16      151.33     36.47 o 
  -8 -15   6        8.73       37.38     31.00 o 
  -7 -15   6       16.32       31.91     28.26 o 
  -6 -15   6       88.87       96.64     39.20 o 
  -5 -15   6        2.09       -7.29     22.79 o 
  -4 -15   6       37.37       17.32     26.44 o 
  -3 -15   6        2.68       19.14     33.73 o 
  -2 -15   6       22.32       70.20     28.26 o 
  -1 -15   6      433.39      465.86     24.61 o 
   0 -15   6       44.21       34.46     13.22 o 
   1 -15   6       41.43       37.38     28.26 o 
   2 -15   6       45.57       14.59     25.53 o 
   3 -15   6        8.17      -31.00     36.47 o 
   4 -15   6       22.27      -10.94     25.53 o 
   5 -15   6       32.89       41.02     33.73 o 
   6 -15   6       14.15       19.14     51.05 o 
 -10 -14   6       23.79       31.91     30.08 o 
  -9 -14   6       30.16       14.59     30.08 o 
  -8 -14   6        0.94      -16.41     35.55 o 
  -7 -14   6        6.59       -7.29     23.70 o 
  -6 -14   6        2.43       20.97     24.61 o 
  -5 -14   6      185.59       90.25     35.55 o 
  -4 -14   6      867.37      909.83     73.84 o 
  -3 -14   6       12.50       55.61     20.97 o 
  -2 -14   6      840.71      835.08     49.23 o 
  -1 -14   6       83.25      108.49      9.12 o 
   0 -14   6      534.11      513.57     23.86 o 
   1 -14   6        2.87       -8.20      8.20 o 
   2 -14   6       14.81        0.91     12.76 o 
   3 -14   6        0.35        5.47     14.59 o 
   4 -14   6       43.70       14.59     17.32 o 
   5 -14   6       89.28       82.96     31.00 o 
   6 -14   6      119.51      225.18     53.79 o 
   7 -14   6       48.36       72.93     54.70 o 
 -11 -13   6       17.69       14.59     33.73 o 
 -10 -13   6        7.41        6.38     27.35 o 
  -9 -13   6        0.12       31.91     40.11 o 
  -8 -13   6      148.47      135.84     31.91 o 
  -7 -13   6        6.47       50.14     24.61 o 
  -6 -13   6       89.80       51.38     56.07 o 
  -5 -13   6       27.81       34.93     16.08 o 
  -4 -13   6       32.73       30.21     12.97 o 
  -3 -13   6      223.93      308.14     30.08 o 
  -2 -13   6     1140.70     1190.62     57.43 o 
  -1 -13   6       17.02       -3.65      7.29 o 
   0 -13   6      404.01      462.21     32.82 o 
   1 -13   6      784.75      725.68     31.91 o 
   2 -13   6      216.43      240.68     17.32 o 
   3 -13   6      315.86      214.24     18.23 o 
   4 -13   6        0.05        9.12     12.76 o 
   5 -13   6       43.71       22.79     15.50 o 
   6 -13   6       21.80       18.23     32.82 o 
   7 -13   6        4.26       10.29     19.69 o 
   8 -13   6        0.03      -35.55     50.14 o 
 -12 -12   6       20.45       71.11     34.64 o 
 -11 -12   6        2.47       17.32     31.91 o 
 -10 -12   6        6.68       24.61     43.76 o 
  -9 -12   6       71.48      127.63     32.82 o 
  -8 -12   6       13.96       29.17     25.53 o 
  -7 -12   6     1003.77     1116.78     52.22 o 
  -6 -12   6       11.34       -0.54     15.06 o 
  -5 -12   6        4.71       37.38     22.79 o 
  -4 -12   6        0.14        7.94     15.68 o 
  -3 -12   6      397.78      505.97     31.91 o 
  -2 -12   6      189.93      186.89     20.97 o 
  -1 -12   6       77.47      105.47      6.38 o 
   0 -12   6      500.08      503.23     17.32 o 
   1 -12   6      104.67      123.07     10.03 o 
   2 -12   6       48.06       30.08     10.03 o 
   3 -12   6     1181.80     1293.64     50.14 o 
   4 -12   6       93.81       89.34     14.59 o 
   5 -12   6       57.09       60.02     15.01 o 
   6 -12   6       41.52       61.85     21.90 o 
   7 -12   6      317.59      318.66     94.81 o 
   8 -12   6       50.45       31.38     22.71 o 
   9 -12   6        0.47      -51.05     51.05 o 
 -12 -11   6        1.76      -32.82     32.82 o 
 -11 -11   6       34.20       81.14     46.49 o 
 -10 -11   6        0.43       -6.63     15.36 o 
  -9 -11   6      482.29      464.31     25.11 o 
  -8 -11   6       17.53        8.40     29.17 o 
  -7 -11   6       21.69       -2.18     17.78 o 
  -6 -11   6       13.81       39.86     19.86 o 
  -5 -11   6      182.68      168.84     22.23 o 
  -4 -11   6      307.59      379.14     37.83 o 
  -3 -11   6      184.42      171.45     17.20 o 
  -2 -11   6      894.71      834.16     40.11 o 
  -1 -11   6        5.44       36.49      9.57 o 
   0 -11   6      809.66      815.02     24.61 o 
   1 -11   6       40.85       28.26      8.20 o 
   2 -11   6     1126.65     1071.19     37.38 o 
   3 -11   6       16.25       16.41     10.94 o 
   4 -11   6       45.91       21.12     10.20 o 
   5 -11   6      295.89      212.62     20.71 o 
   6 -11   6       91.18       67.77     26.89 o 
   7 -11   6      167.91      197.74     25.82 o 
   8 -11   6       98.88      132.43     46.04 o 
   9 -11   6       56.31       85.70     39.20 o 
  10 -11   6        0.24       38.29     46.49 o 
 -13 -10   6        1.00      -53.79     53.79 o 
 -12 -10   6        1.35        8.20     32.82 o 
 -11 -10   6       16.22       33.73     40.11 o 
 -10 -10   6       14.79      -11.30     11.30 o 
  -9 -10   6       23.76        6.38     11.73 o 
  -8 -10   6       85.39       86.73      7.23 o 
  -7 -10   6       73.78       36.57     14.13 o 
  -6 -10   6      158.56      155.18     22.07 o 
  -5 -10   6       28.48       23.81     16.17 o 
  -4 -10   6       28.88       34.52     36.47 o 
  -3 -10   6        9.33       14.97     14.33 o 
  -2 -10   6      512.41      470.41     27.35 o 
  -1 -10   6        0.09        2.82      4.10 o 
   0 -10   6     1463.85     1570.78     41.94 o 
   1 -10   6        7.56        3.65      7.29 o 
   2 -10   6       12.05        1.82      8.20 o 
   3 -10   6        0.10       19.14     10.94 o 
   4 -10   6      153.67      154.47     13.76 o 
   5 -10   6      146.92       86.04     15.72 o 
   6 -10   6      228.04      196.98     18.83 o 
   7 -10   6        2.92       12.31     17.41 o 
   8 -10   6       71.90       71.25     36.47 o 
   9 -10   6        0.69       -9.12     29.17 o 
  10 -10   6        6.42      -30.08     31.00 o 
 -13  -9   6        6.80      -20.97     35.55 o 
 -12  -9   6        3.24       44.67     32.82 o 
 -11  -9   6       14.56       15.66     14.41 o 
 -10  -9   6       77.62       50.99     40.11 o 
  -9  -9   6      131.04      136.41     15.17 o 
  -8  -9   6        9.34        5.50     10.08 o 
  -7  -9   6      167.86      217.83     38.75 o 
  -6  -9   6        1.23       -2.28      5.93 o 
  -5  -9   6      418.98      511.97     32.82 o 
  -4  -9   6     1033.46      925.37     58.35 o 
  -3  -9   6      356.48      280.21     21.22 o 
  -2  -9   6      215.21      275.32     26.44 o 
  -1  -9   6      746.35      896.98     21.22 o 
   0  -9   6     1198.35     1329.19     33.73 o 
   1  -9   6     1102.10     1291.81     36.47 o 
   2  -9   6       87.79       75.67     10.03 o 
   3  -9   6      202.08      200.56     13.67 o 
   4  -9   6       72.28       75.95     10.90 o 
   5  -9   6     1472.32     1567.80     64.27 o 
   6  -9   6        8.62       30.65     12.46 o 
   7  -9   6       64.20      100.00     47.86 o 
   8  -9   6        8.62      -15.57     15.57 o 
   9  -9   6      124.37      120.54     25.78 o 
  10  -9   6       36.92       32.82     29.17 o 
  11  -9   6       12.72      -51.96     51.96 o 
 -13  -8   6        8.19       48.32     32.82 o 
 -12  -8   6        7.26       22.14     20.24 o 
 -11  -8   6       26.43       19.69     15.85 o 
 -10  -8   6       48.81       83.68     18.40 o 
  -9  -8   6       89.74       74.04     14.15 o 
  -8  -8   6      406.10      435.94     22.79 o 
  -7  -8   6       68.50       98.52     10.98 o 
  -6  -8   6       54.65       53.34      5.80 o 
  -5  -8   6      212.89      235.68      7.89 o 
  -4  -8   6       33.21       -9.64     11.02 o 
  -3  -8   6      141.14      124.90     14.24 o 
  -2  -8   6      288.63      325.64     21.24 o 
  -1  -8   6      365.61      402.68     11.16 o 
   0  -8   6      421.93      510.53     16.41 o 
   1  -8   6      589.19      694.68     22.79 o 
   2  -8   6      859.09      882.48     28.26 o 
   3  -8   6       11.29        3.94      7.15 o 
   4  -8   6        6.91       30.39     14.13 o 
   5  -8   6      378.83      441.83     35.10 o 
   6  -8   6       18.81       53.84     15.51 o 
   7  -8   6       50.64       38.35     13.79 o 
   8  -8   6      446.08      421.61     25.59 o 
   9  -8   6       77.36       99.19     27.35 o 
  10  -8   6       19.18       32.82     36.47 o 
  11  -8   6       27.94       43.76     38.29 o 
 -13  -7   6       21.61       25.11     20.55 o 
 -12  -7   6        0.44      -16.64     16.64 o 
 -11  -7   6       38.70       21.47     19.05 o 
 -10  -7   6       98.82      154.58     15.94 o 
  -9  -7   6       37.42       21.49     12.42 o 
  -8  -7   6       20.47       30.54     10.03 o 
  -7  -7   6      910.15     1022.61     73.39 o 
  -6  -7   6      131.69      120.78     32.36 o 
  -5  -7   6        3.77       -3.15      3.17 o 
  -4  -7   6        9.93       13.24      3.03 o 
  -3  -7   6      917.37      882.90     41.48 o 
  -2  -7   6      247.96      350.76     19.98 o 
  -1  -7   6     1231.18     1312.71     25.69 o 
   0  -7   6      662.05      654.57     18.23 o 
   1  -7   6     1097.14     1184.24     36.47 o 
   2  -7   6     2698.62     3010.28     70.20 o 
   3  -7   6      582.30      559.53     19.39 o 
   4  -7   6        2.43       15.69     15.50 o 
   5  -7   6       33.88       67.04     12.31 o 
   6  -7   6      276.34      254.05     16.15 o 
   7  -7   6        0.28        8.12     10.93 o 
   8  -7   6        0.23       13.78     49.23 o 
   9  -7   6       10.77       19.58     16.08 o 
  10  -7   6       14.77       -1.82     27.35 o 
  11  -7   6       39.95       60.17     29.17 o 
  12  -7   6        6.98      -12.76     44.67 o 
 -14  -6   6       49.07      127.63     41.02 o 
 -13  -6   6       25.71       32.68     22.34 o 
 -12  -6   6       95.61       68.26     22.27 o 
 -11  -6   6        1.44        8.22     16.29 o 
 -10  -6   6       31.53       59.57     20.06 o 
  -9  -6   6       97.47      163.55     24.47 o 
  -8  -6   6       77.05       47.66     18.16 o 
  -7  -6   6      973.91      848.42     38.93 o 
  -6  -6   6      350.57      331.07     20.81 o 
  -5  -6   6       28.30      100.47     14.89 o 
  -4  -6   6      705.51      653.55     28.72 o 
  -3  -6   6      147.14      185.37      6.99 o 
  -2  -6   6    11162.79    11802.71    296.11 o 
  -1  -6   6       90.72       98.76      6.45 o 
   0  -6   6     3873.54     4155.56     88.44 o 
   1  -6   6     1899.42     2063.99     47.41 o 
   2  -6   6      967.14     1073.02     30.08 o 
   3  -6   6     1282.71     1379.47    135.38 o 
   4  -6   6     1021.31     1280.62     37.06 o 
   5  -6   6      664.20      735.64     24.71 o 
   6  -6   6       68.27       78.89     14.07 o 
   7  -6   6      231.46      256.49     17.52 o 
   8  -6   6      181.10      170.17     17.51 o 
   9  -6   6      286.79      362.12     24.31 o 
  10  -6   6        6.17      -16.23     20.35 o 
  11  -6   6       40.69       28.26     25.53 o 
  12  -6   6        9.46       16.41     35.55 o 
 -14  -5   6       64.43      124.90     40.11 o 
 -13  -5   6       12.94      -31.91     31.91 o 
 -12  -5   6       36.33       94.81     31.00 o 
 -11  -5   6        0.25      -23.70     23.70 o 
 -10  -5   6      163.96      204.64     23.52 o 
  -9  -5   6      283.46      213.98     48.32 o 
  -8  -5   6      921.02     1103.30     51.05 o 
  -7  -5   6       92.48      118.29     43.30 o 
  -6  -5   6      566.31      543.10     26.05 o 
  -5  -5   6      431.15      459.17     24.61 o 
  -4  -5   6     7821.73     8248.02    209.08 o 
  -3  -5   6      342.80      399.56     11.85 o 
  -2  -5   6       29.69       22.77      8.20 o 
  -1  -5   6       91.53      102.48      7.34 o 
   0  -5   6     5146.92     5806.23    102.03 o 
   1  -5   6      415.78      354.63     13.67 o 
   2  -5   6     4733.15     5319.50    113.96 o 
   3  -5   6      486.13      528.35     19.19 o 
   4  -5   6       17.18        7.86     11.40 o 
   5  -5   6      148.62      188.10     25.07 o 
   6  -5   6     1840.58     2118.96     59.20 o 
   7  -5   6     1304.87     1399.95     54.24 o 
   8  -5   6      444.99      573.56     25.19 o 
   9  -5   6        5.46       10.96     13.69 o 
  10  -5   6       27.76       12.31     17.78 o 
  11  -5   6       22.40       41.02     26.44 o 
  12  -5   6        7.40      -21.88     38.29 o 
  13  -5   6        2.05       -3.65     28.26 o 
 -14  -4   6       20.42       60.17     44.67 o 
 -13  -4   6        0.53      -32.82     32.82 o 
 -12  -4   6        4.92       60.17     44.67 o 
 -11  -4   6        4.26      -10.03     26.44 o 
 -10  -4   6      360.29      393.27     32.82 o 
  -9  -4   6       31.00       68.42     18.36 o 
  -8  -4   6      298.24      388.55     24.47 o 
  -7  -4   6      261.62      363.10     22.18 o 
  -6  -4   6      266.04      312.94     27.81 o 
  -5  -4   6       64.49       81.46     13.11 o 
  -4  -4   6      102.09      114.13     14.78 o 
  -3  -4   6      559.78      469.05     21.88 o 
  -2  -4   6     1089.26     1512.36     32.55 o 
  -1  -4   6     4510.40     4412.74     79.59 o 
   0  -4   6     1590.46     1840.66     29.57 o 
   1  -4   6     1091.28     1114.95     29.17 o 
   2  -4   6      692.19      883.51     21.11 o 
   3  -4   6       70.60       80.51      8.09 o 
   4  -4   6      147.25      131.44     10.73 o 
   5  -4   6     1087.77     1079.46     32.04 o 
   6  -4   6        0.26       15.30     14.59 o 
   7  -4   6      278.75      351.21     19.00 o 
   8  -4   6      279.21      243.51     17.88 o 
   9  -4   6       41.62       39.32     16.87 o 
  10  -4   6       50.86       74.55     16.35 o 
  11  -4   6       63.22       78.31     25.98 o 
  12  -4   6       56.00       15.50     30.08 o 
  13  -4   6       14.16       52.88     32.82 o 
 -14  -3   6        4.52       67.46     40.11 o 
 -13  -3   6       26.53      -51.05     51.05 o 
 -12  -3   6       51.27       19.14     28.26 o 
 -11  -3   6       74.05      128.04     41.94 o 
 -10  -3   6       73.72       46.28     18.94 o 
  -9  -3   6        6.18       16.51     16.64 o 
  -8  -3   6      145.41      216.87     21.16 o 
  -7  -3   6      128.15      201.04     17.72 o 
  -6  -3   6      318.23      382.55     25.07 o 
  -5  -3   6       40.70       23.45     10.51 o 
  -4  -3   6        0.03        1.12     13.85 o 
  -3  -3   6      124.94       39.13     13.20 o 
  -2  -3   6     6572.64     6248.59    108.30 o 
  -1  -3   6      321.80      258.94     13.76 o 
   0  -3   6     3128.78     3217.98     52.57 o 
   1  -3   6       54.12       23.86      6.38 o 
   2  -3   6      300.18      284.32     15.50 o 
   3  -3   6     1043.72     1035.40     28.44 o 
   4  -3   6        5.45       -1.09      9.12 o 
   5  -3   6      480.12      473.20     19.03 o 
   6  -3   6     1564.70     1847.03     62.45 o 
   7  -3   6      869.37     1002.94     33.53 o 
   8  -3   6       32.45       38.59     12.42 o 
   9  -3   6        2.88       13.28     10.94 o 
  10  -3   6       47.23       27.03     15.85 o 
  11  -3   6       36.62       43.50     23.86 o 
  12  -3   6        5.04       50.14     40.11 o 
  13  -3   6        4.00      -28.26     28.26 o 
 -14  -2   6       52.91      165.92     54.70 o 
 -13  -2   6       59.17       10.03     32.82 o 
 -12  -2   6       25.97       32.82     27.35 o 
 -11  -2   6      126.21      158.18     27.35 o 
 -10  -2   6      157.77      122.89     23.70 o 
  -9  -2   6      110.91      117.74     24.61 o 
  -8  -2   6      916.36     1023.65     40.60 o 
  -7  -2   6      221.71      258.43     19.72 o 
  -6  -2   6      883.92      939.79     35.82 o 
  -5  -2   6        4.44       16.50     10.25 o 
  -4  -2   6      138.74      189.08     31.45 o 
  -3  -2   6      875.85      709.09     24.50 o 
  -2  -2   6     4772.20     4645.87    100.33 o 
  -1  -2   6      607.29      437.48     12.31 o 
   0  -2   6     1972.31     1801.37     36.01 o 
   1  -2   6      101.95      161.60      7.75 o 
   2  -2   6     6182.40     6179.41    110.18 o 
   3  -2   6        1.38       -3.46     12.76 o 
   4  -2   6     8236.95     8743.32    182.98 o 
   5  -2   6      116.79      106.28      8.75 o 
   6  -2   6       66.46      129.42     10.28 o 
   7  -2   6      220.02      211.85     19.60 o 
   8  -2   6      728.96      753.59     62.90 o 
   9  -2   6      326.23      283.87     18.81 o 
  10  -2   6       71.95      117.88     16.20 o 
  11  -2   6       15.76       24.83     20.06 o 
  12  -2   6        0.01        4.88     16.35 o 
  13  -2   6        0.89       56.52     29.17 o 
  14  -2   6        0.08      -20.06     45.58 o 
 -14  -1   6       38.18       49.23     37.38 o 
 -13  -1   6       70.10       -4.56     32.82 o 
 -12  -1   6        2.98       74.76     39.20 o 
 -11  -1   6      125.44      149.69     39.66 o 
 -10  -1   6       13.47        4.86     15.70 o 
  -9  -1   6       40.14       70.17     24.61 o 
  -8  -1   6      174.86      206.01     18.56 o 
  -7  -1   6       26.26       51.90     14.41 o 
  -6  -1   6      863.30      860.39     33.16 o 
  -5  -1   6       51.67       84.91     17.78 o 
  -4  -1   6     2369.56     2284.74     87.06 o 
  -3  -1   6     1478.29     1215.60     41.02 o 
  -2  -1   6       36.17       10.06      9.20 o 
  -1  -1   6     2186.72     1842.43     35.77 o 
   0  -1   6     2843.02     2655.36     47.86 o 
   1  -1   6       37.26        9.90     10.48 o 
   2  -1   6      126.64      208.64      8.04 o 
   3  -1   6       17.25       58.85      6.75 o 
   4  -1   6      212.70      131.65     20.51 o 
   5  -1   6       43.48       24.46     18.69 o 
   6  -1   6      135.65      209.73     12.42 o 
   7  -1   6      262.23      206.80     13.11 o 
   8  -1   6      579.88      566.14     25.53 o 
   9  -1   6      329.98      286.17     17.96 o 
  10  -1   6        6.47       23.16     11.91 o 
  11  -1   6      286.41      258.08     20.07 o 
  12  -1   6        5.72      -14.59     20.51 o 
  13  -1   6       14.13      -38.29     38.29 o 
  14  -1   6       75.69       74.76     33.73 o 
 -14   0   6       36.24       74.76     55.61 o 
 -13   0   6        3.16      -37.38     37.38 o 
 -12   0   6       15.95        9.12     29.17 o 
 -11   0   6       91.36       76.64     20.60 o 
 -10   0   6      139.86      148.40     56.52 o 
  -9   0   6        1.21       24.74     16.20 o 
  -8   0   6      256.77      310.79     21.89 o 
  -7   0   6       95.49      130.84     19.01 o 
  -6   0   6      223.62      262.12     17.07 o 
  -5   0   6      833.21      912.41     51.05 o 
  -4   0   6      301.55      252.04     16.72 o 
  -3   0   6      339.43      376.99     18.69 o 
  -2   0   6      115.60      118.37     11.39 o 
  -1   0   6     1591.54     1129.10     26.71 o 
   0   0   6    12029.54    11839.47    227.91 o 
   1   0   6      201.04      126.46      5.38 o 
   2   0   6        1.06        9.54      4.15 o 
   3   0   6      535.50      591.69     15.47 o 
   4   0   6       29.25       82.06      5.80 o 
   5   0   6      331.31      292.69     13.67 o 
   6   0   6      307.79      396.30     16.36 o 
   7   0   6       23.18       -6.95     11.16 o 
   8   0   6      190.98      213.25     28.72 o 
   9   0   6      650.63      651.14     26.14 o 
  10   0   6      468.48      410.01     21.68 o 
  11   0   6      225.45      182.54     16.43 o 
  12   0   6       58.46       34.92     21.24 o 
  13   0   6       25.47       11.85     25.53 o 
  14   0   6      111.58      162.27     47.41 o 
 -14   1   6        2.37       51.96     41.02 o 
 -13   1   6       40.52      -10.94     34.64 o 
 -12   1   6       25.57       70.20     31.00 o 
 -11   1   6      169.34      185.98     31.91 o 
 -10   1   6        3.38       19.82     18.72 o 
  -9   1   6      142.72      105.27     23.70 o 
  -8   1   6        3.05       33.64     20.24 o 
  -7   1   6        0.17        9.73     13.37 o 
  -6   1   6      861.72      898.11     34.74 o 
  -5   1   6     1176.67     1070.55     35.94 o 
  -4   1   6     1276.85     1342.44     40.90 o 
  -3   1   6      531.44      512.77     19.49 o 
  -2   1   6      954.52      962.80     29.33 o 
  -1   1   6     5594.33     4466.60    105.97 o 
   0   1   6     3015.50     2877.28     69.74 o 
   1   1   6      939.89      740.18     19.31 o 
   2   1   6      578.15      588.44     14.59 o 
   3   1   6      692.35      726.33     16.43 o 
   4   1   6    15330.83    15652.05    302.39 o 
   5   1   6     1019.86     1280.53     27.99 o 
   6   1   6      199.98      124.43      8.96 o 
   7   1   6      451.57      432.28     16.69 o 
   8   1   6      599.21      573.92     21.68 o 
   9   1   6       28.19       16.41     10.96 o 
  10   1   6       34.35       52.33     23.25 o 
  11   1   6       83.76       59.62     28.72 o 
  12   1   6       15.28       13.66     39.20 o 
  13   1   6        8.85       -1.94     17.72 o 
  14   1   6        3.12       -9.12     25.53 o 
 -13   2   6       15.98       13.67     46.49 o 
 -12   2   6       23.85      -41.02     41.02 o 
 -11   2   6       33.73        2.73     23.70 o 
 -10   2   6       10.06        7.05     15.78 o 
  -9   2   6       42.37       57.08     17.26 o 
  -8   2   6       42.62       31.73     16.69 o 
  -7   2   6        1.46        3.92     11.81 o 
  -6   2   6      114.72      102.49     17.32 o 
  -5   2   6      216.40      221.29     27.35 o 
  -4   2   6      527.82      495.12     19.86 o 
  -3   2   6        4.63       -7.54     10.48 o 
  -2   2   6     3232.58     3000.57     84.78 o 
  -1   2   6     3512.91     2786.51     67.34 o 
   0   2   6     6856.87     6495.01    124.85 o 
   1   2   6     2369.43     1943.67     46.03 o 
   2   2   6     1337.20     1509.62     38.96 o 
   3   2   6       30.12       35.55     10.94 o 
   4   2   6    15840.73    18683.95    363.75 o 
   5   2   6       34.41       30.74      5.90 o 
   6   2   6      741.00      708.61     19.14 o 
   7   2   6       20.38       32.18     29.63 o 
   8   2   6     1043.88     1047.45     34.81 o 
   9   2   6     1544.48     1397.95     44.46 o 
  10   2   6     1376.49     1300.90     42.71 o 
  11   2   6      271.26      263.56     25.07 o 
  12   2   6       51.74       82.24     23.25 o 
  13   2   6        8.00       -1.33     21.01 o 
  14   2   6       13.04      102.11     32.82 o 
 -13   3   6        4.39       40.11     37.38 o 
 -12   3   6       90.78       99.37     46.49 o 
 -11   3   6       65.11       42.85     39.20 o 
 -10   3   6       16.26       37.44     19.03 o 
  -9   3   6      138.54       99.13     17.09 o 
  -8   3   6      244.35      239.71     25.31 o 
  -7   3   6       72.16       81.96     17.69 o 
  -6   3   6       66.12       77.11     12.46 o 
  -5   3   6      612.65      649.63     43.76 o 
  -4   3   6      623.79      657.11     24.39 o 
  -3   3   6     1050.64     1042.90     32.57 o 
  -2   3   6      350.98      251.82     13.11 o 
  -1   3   6     2306.15     2084.80    139.94 o 
   0   3   6       23.07       51.02      5.93 o 
   1   3   6     4108.06     3419.50     61.89 o 
   2   3   6     9720.75    10343.63    208.77 o 
   3   3   6       93.46      124.34      8.20 o 
   4   3   6     2131.50     2372.88     64.27 o 
   5   3   6     6041.85     6011.15    109.88 o 
   6   3   6     1927.47     1922.15     55.16 o 
   7   3   6     2537.77     2381.65     62.59 o 
   8   3   6     1307.77     1344.01     40.13 o 
   9   3   6        5.70       -9.12     10.51 o 
  10   3   6       85.52       58.53     11.39 o 
  11   3   6       19.34       19.00     12.46 o 
  12   3   6       57.77       65.75     41.02 o 
  13   3   6      475.50      449.77     31.59 o 
  14   3   6        5.90      -15.50     23.70 o 
 -13   4   6      108.84       20.06     39.20 o 
 -12   4   6        2.85       51.96     30.08 o 
 -11   4   6       14.47      -10.94     38.29 o 
 -10   4   6        0.04      -18.49     37.38 o 
  -9   4   6      217.45      162.47     26.44 o 
  -8   4   6       12.83       20.59     19.03 o 
  -7   4   6        5.79       31.00     47.86 o 
  -6   4   6       16.81       -0.55     13.65 o 
  -5   4   6      153.63      192.76     21.42 o 
  -4   4   6      969.28     1085.66     37.71 o 
  -3   4   6      388.02      315.88     16.64 o 
  -2   4   6     2012.64     2013.80     56.98 o 
  -1   4   6      151.96      137.72     10.62 o 
   0   4   6      149.75      199.56     14.59 o 
   1   4   6     2948.90     2454.66    101.19 o 
   2   4   6     8756.05     9015.35    153.16 o 
   3   4   6       34.26       41.53      3.87 o 
   4   4   6        7.05        7.92      4.15 o 
   5   4   6     1079.71      986.60     20.77 o 
   6   4   6     3619.71     3611.86     69.18 o 
   7   4   6      767.76      856.98     23.52 o 
   8   4   6       72.31      105.01     22.34 o 
   9   4   6      116.04      113.18     40.11 o 
  10   4   6       72.39       14.67     13.49 o 
  11   4   6      468.89      459.17     23.59 o 
  12   4   6        3.07      -20.06     20.97 o 
  13   4   6        0.09       20.02     17.37 o 
  14   4   6        1.20      -26.44     26.44 o 
  15   4   6        0.01      -30.08     30.08 o 
 -13   5   6        5.88       80.23     56.52 o 
 -12   5   6       24.45       23.70     35.55 o 
 -11   5   6        0.27       68.37     31.91 o 
 -10   5   6      104.91      126.72     29.17 o 
  -9   5   6       35.57       17.72     20.97 o 
  -8   5   6       16.36       18.11     14.66 o 
  -7   5   6      146.40      158.75     21.42 o 
  -6   5   6       24.67       31.23     16.87 o 
  -5   5   6       40.15       67.39     12.56 o 
  -4   5   6      968.35      998.20     34.92 o 
  -3   5   6       15.23        8.20     20.06 o 
  -2   5   6       53.99       66.76     27.81 o 
  -1   5   6      176.40      187.25     12.31 o 
   0   5   6       13.66       42.46      9.57 o 
   1   5   6     2972.70     2696.68     61.08 o 
   2   5   6     7024.88     7566.22    117.74 o 
   3   5   6      341.04      284.67      7.86 o 
   4   5   6      491.43      495.53     12.26 o 
   5   5   6       20.75        2.96      4.69 o 
   6   5   6      898.36     1092.17     31.91 o 
   7   5   6       20.53       28.22      6.75 o 
   8   5   6     1351.24     1313.23     38.11 o 
   9   5   6       24.52       11.18     17.32 o 
  10   5   6       76.40      102.45     12.84 o 
  11   5   6      281.50      237.70     20.35 o 
  12   5   6      280.25      270.97     25.19 o 
  13   5   6        2.61       13.87     17.72 o 
  14   5   6       20.29      -11.85     33.73 o 
  15   5   6        0.00       43.76     32.82 o 
 -12   6   6       15.12       66.55     54.70 o 
 -11   6   6       29.80        9.12     31.91 o 
 -10   6   6        3.89       69.29     26.44 o 
  -9   6   6       83.53       65.83     24.17 o 
  -8   6   6       22.14        3.03     18.88 o 
  -7   6   6       83.31      114.91     21.42 o 
  -6   6   6      261.14      255.67     23.52 o 
  -5   6   6      630.42      572.90     28.04 o 
  -4   6   6       56.42       25.03     18.69 o 
  -3   6   6      140.94      129.06     11.39 o 
  -2   6   6      907.65     1017.98     34.48 o 
  -1   6   6        1.23       26.96      8.09 o 
   0   6   6        0.48        3.78     16.87 o 
   1   6   6     2757.85     2627.25     57.98 o 
   2   6   6     2702.69     3080.19     57.70 o 
   3   6   6      899.47      811.37     17.32 o 
   4   6   6     1323.61     1349.50     26.72 o 
   5   6   6      351.36      295.72     14.13 o 
   6   6   6     1438.28     1525.52     30.86 o 
   7   6   6     1212.84     1169.48     26.34 o 
   8   6   6        1.17       -7.39      7.39 o 
   9   6   6      177.41      194.36     13.79 o 
  10   6   6      478.24      412.62     47.86 o 
  11   6   6        0.91       -4.83     53.33 o 
  12   6   6        6.54       -1.63     14.78 o 
  13   6   6        1.90       26.89     21.76 o 
  14   6   6        0.43       26.44     23.70 o 
 -12   7   6       54.19       51.96     36.47 o 
 -11   7   6       54.39        1.82     33.73 o 
 -10   7   6       20.36      -12.76     36.47 o 
  -9   7   6        0.44      -43.30     43.30 o 
  -8   7   6       32.46       27.28     34.19 o 
  -7   7   6       44.96       35.32     17.52 o 
  -6   7   6       42.34       49.42     13.35 o 
  -5   7   6       89.10       98.53     25.07 o 
  -4   7   6      229.12      228.68     16.43 o 
  -3   7   6      297.77      311.83     17.00 o 
  -2   7   6       80.41       81.17     28.26 o 
  -1   7   6      393.63      340.94     15.43 o 
   0   7   6      531.96      517.14     20.97 o 
   1   7   6       51.19       52.69     14.59 o 
   2   7   6       77.50       71.35      9.12 o 
   3   7   6     1258.97     1218.88     23.70 o 
   4   7   6     4213.66     4428.27     84.55 o 
   5   7   6       36.56       61.80     15.04 o 
   6   7   6       94.75       81.57     18.69 o 
   7   7   6      481.69      435.29     15.95 o 
   8   7   6       89.76       77.47      8.31 o 
   9   7   6      560.58      606.16     42.39 o 
  10   7   6        0.02      -12.65     12.65 o 
  11   7   6        8.32       43.46     24.16 o 
  12   7   6       31.87        2.92     17.88 o 
  13   7   6      114.25      134.03     21.24 o 
  14   7   6       19.44       41.02     41.02 o 
 -12   8   6       26.02       75.67     41.02 o 
 -11   8   6       15.69      -48.32     48.32 o 
 -10   8   6       33.94       -2.73     41.02 o 
  -9   8   6       23.55      -24.61     32.82 o 
  -8   8   6       23.46       57.46     46.95 o 
  -7   8   6      122.21      147.88     22.74 o 
  -6   8   6      524.90      507.87     32.80 o 
  -5   8   6       16.26       23.70     23.70 o 
  -4   8   6      156.44      199.16     18.40 o 
  -3   8   6      219.16      213.61     21.88 o 
  -2   8   6       31.19       26.78     24.61 o 
  -1   8   6      378.77      497.28     20.60 o 
   0   8   6      473.66      472.22     19.65 o 
   1   8   6        0.66       -1.59      5.85 o 
   2   8   6      395.27      456.53     14.17 o 
   3   8   6       71.95       73.84      6.38 o 
   4   8   6      806.24      869.64     21.34 o 
   5   8   6        2.46        7.29     10.94 o 
   6   8   6      320.24      394.18     21.42 o 
   7   8   6      251.86      227.66     10.31 o 
   8   8   6       12.37       10.14      7.66 o 
   9   8   6     1063.39      999.05     29.81 o 
  10   8   6     1152.77     1241.15     37.54 o 
  11   8   6        0.80       -7.03     40.11 o 
  12   8   6       72.32       41.14     20.97 o 
  13   8   6      232.71      199.61     26.05 o 
  14   8   6       20.84        1.82     25.53 o 
 -11   9   6        5.63       -9.12     32.82 o 
 -10   9   6       44.99       41.94     31.91 o 
  -9   9   6       14.88       -9.12     24.61 o 
  -8   9   6        4.23       -4.69     21.53 o 
  -7   9   6      111.10      118.60     25.07 o 
  -6   9   6      155.56      176.63     25.98 o 
  -5   9   6      541.26      563.93     31.90 o 
  -4   9   6        3.11        3.59     10.90 o 
  -3   9   6     3698.91     3915.33    125.10 o 
  -2   9   6      389.17      354.38     21.53 o 
  -1   9   6      106.96       81.62     10.31 o 
   0   9   6     1835.27     2046.66     65.80 o 
   1   9   6        3.03        4.23      7.00 o 
   2   9   6      120.60      219.18     11.60 o 
   3   9   6     1124.91     1157.80     31.00 o 
   4   9   6      894.92     1020.14     24.61 o 
   5   9   6        4.64       -2.57      6.84 o 
   6   9   6      378.47      362.91     12.87 o 
   7   9   6        0.74       -3.49      5.45 o 
   8   9   6      460.37      483.30     32.36 o 
   9   9   6       76.09       93.09     11.73 o 
  10   9   6        0.04        8.43      9.38 o 
  11   9   6       35.86       55.36     12.57 o 
  12   9   6       39.23       16.55     15.46 o 
  13   9   6        2.38       -6.86     14.26 o 
  14   9   6        1.56       -4.56     30.08 o 
 -11  10   6        1.78       20.97     39.20 o 
 -10  10   6       74.64       89.34     36.47 o 
  -9  10   6        0.28       23.70     28.26 o 
  -8  10   6        8.80       49.23     36.47 o 
  -7  10   6       74.63       94.53     18.94 o 
  -6  10   6      154.33      210.07     34.64 o 
  -5  10   6      189.82      161.33     39.66 o 
  -4  10   6      497.97      450.52     27.35 o 
  -3  10   6       25.11       38.63     11.91 o 
  -2  10   6        3.20      -11.39     11.39 o 
  -1  10   6        7.05       16.72      9.33 o 
   0  10   6       29.21       10.48     12.25 o 
   1  10   6       57.26      114.07      9.41 o 
   2  10   6      767.76      715.97     26.44 o 
   3  10   6       94.72       82.05      7.04 o 
   4  10   6      158.50      144.04      9.12 o 
   5  10   6      237.28      228.90     15.50 o 
   6  10   6     2163.06     2344.54     67.01 o 
   7  10   6      498.91      524.92     19.11 o 
   8  10   6       83.75       70.20      8.75 o 
   9  10   6      226.24      216.95     11.55 o 
  10  10   6       99.41      112.37     13.12 o 
  11  10   6      945.06     1046.03     32.83 o 
  12  10   6        0.22      -21.80     42.85 o 
  13  10   6        1.20       10.40     19.60 o 
  14  10   6        8.62       50.93     32.36 o 
 -10  11   6       61.38       57.43     37.38 o 
  -9  11   6       57.39       93.90     29.17 o 
  -8  11   6       14.62      -12.76     23.70 o 
  -7  11   6        1.85      -15.58     20.40 o 
  -6  11   6        0.19      -13.94     17.50 o 
  -5  11   6        3.96        3.98     14.65 o 
  -4  11   6       86.04       62.70     15.55 o 
  -3  11   6       24.19      -11.39     11.39 o 
  -2  11   6      575.08      611.31     31.59 o 
  -1  11   6      339.77      374.45     24.16 o 
   0  11   6      129.98      163.12     20.06 o 
   1  11   6      522.81      444.13     16.84 o 
   2  11   6      112.07       87.74     10.94 o 
   3  11   6      772.17      722.97     28.26 o 
   4  11   6      377.75      381.98     14.59 o 
   5  11   6      461.83      500.50     20.97 o 
   6  11   6     1144.50     1153.75     44.22 o 
   7  11   6      353.73      390.46     16.39 o 
   8  11   6        0.59       -9.12     11.85 o 
   9  11   6      547.83      593.49     20.59 o 
  10  11   6       33.40       47.63     13.67 o 
  11  11   6      202.44      118.58     13.80 o 
  12  11   6      104.22       90.72     15.41 o 
  13  11   6        2.94        5.82     14.76 o 
  14  11   6       34.02       19.18     43.76 o 
  -9  12   6        9.79      -30.08     44.67 o 
  -8  12   6        3.56       32.82     31.00 o 
  -7  12   6        1.52       -3.65     32.82 o 
  -6  12   6       72.63       79.78     53.33 o 
  -5  12   6       42.68       29.17     20.24 o 
  -4  12   6       52.14       58.03     15.78 o 
  -3  12   6      275.41      217.68     23.36 o 
  -2  12   6       79.08      100.50     28.26 o 
  -1  12   6      297.85      265.24     19.86 o 
   0  12   6        0.49       -4.56      9.12 o 
   1  12   6       67.22       58.43     15.95 o 
   2  12   6      433.73      428.15     23.25 o 
   3  12   6      141.84      177.77     11.40 o 
   4  12   6      326.46      335.49     12.76 o 
   5  12   6      346.32      342.78     16.41 o 
   6  12   6      345.11      360.04     18.88 o 
   7  12   6      530.55      557.77     19.11 o 
   8  12   6      195.40      196.88     13.67 o 
   9  12   6      187.58      182.97     15.50 o 
  10  12   6        0.48      -14.28     26.89 o 
  11  12   6       20.93       12.06     23.25 o 
  12  12   6        4.50      -12.33     15.95 o 
  13  12   6       31.29       43.08     24.61 o 
  -9  13   6        0.15       -8.20     35.55 o 
  -8  13   6        2.81       21.88     43.76 o 
  -7  13   6        6.76      -28.26     28.26 o 
  -6  13   6      231.87      203.30     33.73 o 
  -5  13   6       25.55       39.65     23.70 o 
  -4  13   6        1.66       41.65     33.28 o 
  -3  13   6       53.72       13.03     32.82 o 
  -2  13   6        0.96       -8.03     20.97 o 
  -1  13   6      411.34      371.32     33.73 o 
   0  13   6        3.25      -10.03     10.03 o 
   1  13   6      132.68      220.81     51.96 o 
   2  13   6       21.96       15.30      7.39 o 
   3  13   6        2.22        0.38      8.20 o 
   4  13   6       17.55        4.56      7.29 o 
   5  13   6      122.43      124.90     10.94 o 
   6  13   6       37.10       49.23     10.94 o 
   7  13   6        1.97       -9.10      9.10 o 
   8  13   6       34.85       30.13     29.17 o 
   9  13   6      240.56      308.65     22.34 o 
  10  13   6       21.26       22.59     12.92 o 
  11  13   6        4.93        9.77     19.39 o 
  12  13   6        3.40       37.95     36.47 o 
  13  13   6       12.60       -0.72     27.35 o 
  -8  14   6       15.75      -29.17     31.91 o 
  -7  14   6       10.08       -1.82     31.91 o 
  -6  14   6      194.27      175.95     37.38 o 
  -5  14   6       47.91      -17.32     24.61 o 
  -4  14   6        0.14       41.81     45.13 o 
  -3  14   6        0.79      -13.76     13.76 o 
  -2  14   6       10.78        5.33     18.23 o 
  -1  14   6        6.53       22.71      9.94 o 
   0  14   6      314.61      327.28     23.70 o 
   1  14   6       14.49       11.40      8.38 o 
   2  14   6       22.32       18.74     18.23 o 
   3  14   6      268.67      220.97     11.60 o 
   4  14   6      304.67      319.08     14.59 o 
   5  14   6       39.38       18.23     10.94 o 
   6  14   6       27.55       14.59     11.85 o 
   7  14   6        5.60        2.35     12.31 o 
   8  14   6      125.64      110.55     13.25 o 
   9  14   6      126.69      105.08     23.25 o 
  10  14   6        9.37        9.75     11.60 o 
  11  14   6        1.10        4.05     18.39 o 
  12  14   6        0.15       14.59     37.38 o 
  -7  15   6       12.94       24.61     48.32 o 
  -6  15   6       27.12       28.26     33.73 o 
  -5  15   6        0.04       39.20     36.47 o 
  -4  15   6        4.38       -5.47     23.70 o 
  -3  15   6       91.85      136.77     22.12 o 
  -2  15   6      140.70      126.33     29.63 o 
  -1  15   6      128.41      116.69     20.06 o 
   0  15   6        1.32       -0.46      8.96 o 
   1  15   6        0.31       -7.64     26.44 o 
   2  15   6        0.30       11.89     10.48 o 
   3  15   6       12.76       27.35     10.03 o 
   4  15   6      264.37      249.79     15.50 o 
   5  15   6       24.61       15.50     10.03 o 
   6  15   6       38.15       25.53     12.76 o 
   7  15   6       43.52       37.38     10.94 o 
   8  15   6        0.15      -19.60     19.60 o 
   9  15   6        9.24       16.36     24.61 o 
  10  15   6        5.65       12.68     17.07 o 
  11  15   6       69.29      107.93     72.93 o 
  12  15   6       37.24       15.50     44.67 o 
  -6  16   6       16.31       10.03     33.73 o 
  -5  16   6        0.29       21.88     31.00 o 
  -4  16   6       60.98      113.96     37.38 o 
  -3  16   6       16.37       31.00     25.53 o 
  -2  16   6        0.72      -22.79     22.79 o 
  -1  16   6        6.44       20.06     18.23 o 
   0  16   6        6.14      -11.44     15.50 o 
   1  16   6      168.60      188.66     37.83 o 
   2  16   6        3.99      -10.62     10.62 o 
   3  16   6        9.40       20.06     11.85 o 
   4  16   6       11.02       13.67     10.94 o 
   5  16   6       28.00       40.11     10.03 o 
   6  16   6       96.41       72.93     13.67 o 
   7  16   6      220.38      167.74     17.32 o 
   8  16   6      115.17      106.66     17.32 o 
   9  16   6        1.12        4.65     22.34 o 
  10  16   6        5.44       39.39     31.00 o 
  11  16   6       61.06       97.55     32.82 o 
  -5  17   6        2.98      -35.55     35.55 o 
  -4  17   6       39.53       -1.82     41.02 o 
  -3  17   6       11.55       27.01     20.94 o 
  -2  17   6       12.26       11.85     22.79 o 
  -1  17   6        6.67        6.38     30.08 o 
   0  17   6       27.74       32.82     13.65 o 
   1  17   6        8.29        7.71     16.41 o 
   2  17   6       39.92       39.79     10.46 o 
   3  17   6       13.87       28.26     11.85 o 
   4  17   6        5.82        8.20      8.20 o 
   5  17   6       67.76       63.82     14.59 o 
   6  17   6       37.01       32.82     12.76 o 
   7  17   6        0.72       -3.65     11.85 o 
   8  17   6       32.59       36.47     13.67 o 
   9  17   6       25.71       67.46     20.97 o 
  10  17   6        1.19       10.03     32.82 o 
  -4  18   6       15.80       18.34     24.16 o 
  -3  18   6       36.72       48.32     31.00 o 
  -2  18   6       31.12      -20.06     26.44 o 
  -1  18   6        0.82       -0.38     13.99 o 
   0  18   6        2.02       -8.12     16.43 o 
   1  18   6        2.59        1.43     11.14 o 
   2  18   6        0.05       -0.98      8.31 o 
   3  18   6        5.04       -1.82     10.94 o 
   4  18   6       17.91       23.70     10.94 o 
   5  18   6       15.09        6.38     12.76 o 
   6  18   6       21.27        7.29     14.59 o 
   7  18   6        0.02        9.12     21.88 o 
   8  18   6        0.16       -6.38     22.79 o 
   9  18   6       10.01       22.79     21.88 o 
  -2  19   6       88.42      113.05     37.38 o 
  -1  19   6       17.04       19.56     16.29 o 
   0  19   6        0.00      -20.97     27.35 o 
   1  19   6        0.28       33.49     22.34 o 
   2  19   6       15.03       -0.34     13.32 o 
   3  19   6       20.09       -6.38     16.41 o 
   4  19   6       22.50       41.02     15.50 o 
   5  19   6        4.72       18.23     18.23 o 
   6  19   6        1.90      -21.88     21.88 o 
   7  19   6       17.06      -18.23     18.23 o 
   8  19   6        7.48       11.85     17.32 o 
   1  20   6        1.80      -35.55     41.94 o 
   2  20   6       27.87       61.08     33.73 o 
   3  20   6        9.44        0.00     15.50 o 
   4  20   6        0.02        1.82     18.23 o 
   5  20   6        3.37       20.97     16.41 o 
  -3 -18   7       62.69       30.08     36.47 o 
  -2 -18   7       45.09       49.23     39.20 o 
  -1 -18   7        7.69       34.64     31.91 o 
  -6 -17   7      153.45       87.52     42.85 o 
  -5 -17   7      269.32      264.38     57.43 o 
  -4 -17   7       31.20       15.50     43.76 o 
  -3 -17   7       13.97      -26.44     40.11 o 
  -2 -17   7      188.62      299.93     53.79 o 
  -1 -17   7      268.13      269.85     54.70 o 
   0 -17   7        1.85        7.29     30.08 o 
   1 -17   7       42.73       36.47     35.55 o 
   2 -17   7       56.26       10.94     51.96 o 
  -8 -16   7       44.56        5.47     31.00 o 
  -7 -16   7        2.02        8.20     31.91 o 
  -6 -16   7        5.46       56.52     31.91 o 
  -5 -16   7       16.58        3.65     42.85 o 
  -4 -16   7        4.25       51.05     38.29 o 
  -3 -16   7        0.07       -1.82     25.53 o 
  -2 -16   7       44.17       -6.38     22.79 o 
  -1 -16   7        1.67      -25.53     28.26 o 
   0 -16   7       57.43       21.88     28.26 o 
   1 -16   7        7.88       34.64     41.94 o 
   2 -16   7       47.28       65.64     32.82 o 
   3 -16   7      177.06      204.21     39.20 o 
   4 -16   7        0.50      -25.53     38.29 o 
  -9 -15   7       34.42        2.73     42.85 o 
  -8 -15   7       18.60       -0.91     39.20 o 
  -7 -15   7        3.09      -19.14     28.26 o 
  -6 -15   7      127.27      154.07     35.55 o 
  -5 -15   7       46.55       86.61     30.08 o 
  -4 -15   7       50.59       78.40     40.11 o 
  -3 -15   7       35.88       20.06     23.70 o 
  -2 -15   7       25.18       17.32     25.53 o 
  -1 -15   7      329.73      321.81     48.32 o 
   0 -15   7       93.57       44.67     28.26 o 
   1 -15   7      147.00      168.66     28.26 o 
   2 -15   7        5.62        1.82     27.35 o 
   3 -15   7      138.17      103.02     45.58 o 
   4 -15   7       20.72        5.47     32.82 o 
   5 -15   7       17.46       62.90     49.23 o 
 -10 -14   7        1.65       18.23     29.17 o 
  -9 -14   7       26.96       48.32     30.08 o 
  -8 -14   7       16.75      -15.50     30.08 o 
  -7 -14   7        8.94       23.70     40.11 o 
  -6 -14   7        0.40      -12.76     23.70 o 
  -5 -14   7       32.13       71.11     28.26 o 
  -4 -14   7      353.83      291.73     45.58 o 
  -3 -14   7       23.31       31.91     25.53 o 
  -2 -14   7      412.42      485.00     52.88 o 
  -1 -14   7        6.73       -5.47      6.38 o 
   0 -14   7      175.26      207.85     15.96 o 
   1 -14   7       33.53       33.73      8.20 o 
   2 -14   7        3.68       -9.12     11.85 o 
   3 -14   7        5.89      -28.26     28.26 o 
   4 -14   7       55.34       82.05     29.17 o 
   5 -14   7       65.49       31.00     31.00 o 
   6 -14   7       22.84       62.90     43.76 o 
   7 -14   7        3.43       17.32     50.14 o 
 -11 -13   7       49.32      118.52     36.47 o 
 -10 -13   7        7.02       41.02     36.47 o 
  -9 -13   7        8.26      -21.88     31.91 o 
  -8 -13   7       30.37       44.67     40.11 o 
  -7 -13   7      152.98      148.60     36.47 o 
  -6 -13   7       24.51       20.97     23.70 o 
  -5 -13   7       27.57        1.82     20.97 o 
  -4 -13   7      810.33      845.10     46.49 o 
  -3 -13   7        3.73       -2.73     16.41 o 
  -2 -13   7       56.08       98.46     18.23 o 
  -1 -13   7      191.12      225.18     13.67 o 
   0 -13   7       11.60        1.51     11.40 o 
   1 -13   7       43.57       45.58      8.20 o 
   2 -13   7        1.13        2.73     10.03 o 
   3 -13   7      100.05       67.46     12.76 o 
   4 -13   7      103.71       60.17     19.14 o 
   5 -13   7      110.30       72.93     20.06 o 
   6 -13   7       38.59       18.23     23.70 o 
   7 -13   7       10.69      -30.08     40.11 o 
   8 -13   7        0.08       -9.12     47.41 o 
 -11 -12   7       12.54       51.96     35.55 o 
 -10 -12   7       48.98       80.23     31.00 o 
  -9 -12   7      179.94      263.47     46.49 o 
  -8 -12   7        4.03      -28.26     28.26 o 
  -7 -12   7        0.94       54.70     22.79 o 
  -6 -12   7      322.77      298.53     43.76 o 
  -5 -12   7        0.07      -13.84     14.01 o 
  -4 -12   7       40.61       38.03     15.70 o 
  -3 -12   7      651.02      674.62     39.20 o 
  -2 -12   7       48.97       10.94     13.67 o 
  -1 -12   7       45.57       25.53      6.38 o 
   0 -12   7      272.75      176.31     20.97 o 
   1 -12   7      258.59      205.12     14.59 o 
   2 -12   7       73.30       79.31     10.03 o 
   3 -12   7      152.12      152.25     15.50 o 
   4 -12   7       35.93       62.90     14.59 o 
   5 -12   7      144.57       96.64     20.06 o 
   6 -12   7        9.87       17.57     29.17 o 
   7 -12   7       80.93       71.57     22.34 o 
   8 -12   7        5.13        7.29     37.38 o 
 -12 -11   7        9.23       51.05     34.64 o 
 -11 -11   7        2.29       56.52     33.73 o 
 -10 -11   7       68.22       50.14     43.76 o 
  -9 -11   7      237.71      167.79      9.94 o 
  -8 -11   7       45.85       64.73     25.53 o 
  -7 -11   7      335.63      497.52     35.17 o 
  -6 -11   7       33.60       12.82     16.35 o 
  -5 -11   7      245.27      219.50     22.12 o 
  -4 -11   7        1.85       21.55     21.24 o 
  -3 -11   7       85.62       92.75     13.49 o 
  -2 -11   7      216.84      215.15     22.79 o 
  -1 -11   7      324.63      388.88     25.07 o 
   0 -11   7       18.58       35.10      9.25 o 
   1 -11   7        3.79       -1.82      6.38 o 
   2 -11   7        9.52        9.12      9.12 o 
   3 -11   7      192.68      208.77     17.32 o 
   4 -11   7      117.56       73.84     13.67 o 
   5 -11   7        0.34       17.25     10.48 o 
   6 -11   7       27.58       60.67     19.46 o 
   7 -11   7       28.52       69.29     22.31 o 
   8 -11   7       17.04       16.41     19.87 o 
   9 -11   7        0.00      -31.91     31.91 o 
 -12 -10   7        0.36      -34.64     34.64 o 
 -11 -10   7      112.32       86.61     34.64 o 
 -10 -10   7       34.74       16.67     22.79 o 
  -9 -10   7      563.78      626.30     72.02 o 
  -8 -10   7        3.82       15.44      5.47 o 
  -7 -10   7       36.21       18.04     33.28 o 
  -6 -10   7       27.75       20.86     21.88 o 
  -5 -10   7     1675.70     1790.99    103.02 o 
  -4 -10   7      806.17      748.78     39.43 o 
  -3 -10   7      131.49      166.44     31.00 o 
  -2 -10   7     4208.07     4369.56    142.22 o 
  -1 -10   7      697.68      823.54     25.98 o 
   0 -10   7       58.19       19.82      7.86 o 
   1 -10   7      202.21      223.36     14.59 o 
   2 -10   7      482.56      490.47     21.88 o 
   3 -10   7      400.45      498.68     22.79 o 
   4 -10   7       22.49       -0.91     10.03 o 
   5 -10   7      535.48      405.67     24.61 o 
   6 -10   7        6.59      -14.75     21.88 o 
   7 -10   7       20.31       30.57     15.68 o 
   8 -10   7      149.00      141.65     60.63 o 
   9 -10   7        0.07       15.50     30.08 o 
  10 -10   7       39.82      -47.41     47.41 o 
 -13  -9   7        0.34       30.08     36.47 o 
 -12  -9   7        0.95      -27.35     32.82 o 
 -11  -9   7        0.05      -18.55     18.55 o 
 -10  -9   7        2.10        2.73     20.06 o 
  -9  -9   7      148.93      180.67     15.72 o 
  -8  -9   7      109.38      100.28      6.20 o 
  -7  -9   7        5.39        5.04      8.20 o 
  -6  -9   7       80.40       39.15      7.10 o 
  -5  -9   7      695.77      707.02     46.95 o 
  -4  -9   7      166.60      200.84     19.14 o 
  -3  -9   7      169.74      164.89     23.70 o 
  -2  -9   7     1929.22     2003.36     78.86 o 
  -1  -9   7      105.51       82.35      6.84 o 
   0  -9   7       37.86       22.67     17.32 o 
   1  -9   7        0.51        4.56      6.38 o 
   2  -9   7        1.36       14.59      9.12 o 
   3  -9   7      952.13      786.76     31.91 o 
   4  -9   7        2.01       13.67     10.94 o 
   5  -9   7       54.30       86.09     18.69 o 
   6  -9   7      275.27      263.57     18.21 o 
   7  -9   7        8.49        9.13     16.72 o 
   8  -9   7      214.27      199.61     23.52 o 
   9  -9   7      101.08      137.66     32.82 o 
  10  -9   7       20.17       -8.20     28.26 o 
  11  -9   7       30.85       12.76     34.64 o 
 -13  -8   7        0.14      -24.61     32.82 o 
 -12  -8   7        0.07       -2.38     25.98 o 
 -11  -8   7       10.01       -8.51     13.05 o 
 -10  -8   7        5.55       19.61     26.44 o 
  -9  -8   7       28.90       11.76     17.32 o 
  -8  -8   7      179.09      215.78     15.94 o 
  -7  -8   7      629.38      614.13     36.01 o 
  -6  -8   7      367.25      293.38     12.76 o 
  -5  -8   7      397.35      399.81     12.05 o 
  -4  -8   7       20.35       33.90     11.60 o 
  -3  -8   7       70.50       91.59     19.14 o 
  -2  -8   7      834.60      929.64     61.08 o 
  -1  -8   7      264.13      331.93     11.39 o 
   0  -8   7       24.87        8.51      5.71 o 
   1  -8   7        0.45        0.00      6.38 o 
   2  -8   7        5.24       25.53      7.29 o 
   3  -8   7      236.63      272.58     15.50 o 
   4  -8   7      142.68      152.97     13.22 o 
   5  -8   7        0.51       20.82     11.13 o 
   6  -8   7       69.83       32.06     11.13 o 
   7  -8   7      278.38      307.08     25.07 o 
   8  -8   7        9.51      -18.23     18.23 o 
   9  -8   7       61.73       89.70     52.42 o 
  10  -8   7       19.21        2.73     27.35 o 
  11  -8   7        0.81        7.29     46.49 o 
 -13  -7   7        0.01      -33.73     35.55 o 
 -12  -7   7        9.25       -2.52     21.53 o 
 -11  -7   7       31.45       16.15     41.02 o 
 -10  -7   7        0.01       -5.79     13.32 o 
  -9  -7   7      195.28      157.97     15.85 o 
  -8  -7   7      292.06      303.99     27.77 o 
  -7  -7   7       57.68       31.48     23.70 o 
  -6  -7   7       92.61       83.10     20.51 o 
  -5  -7   7      349.86      291.80     24.61 o 
  -4  -7   7       25.61       63.56      5.01 o 
  -3  -7   7     1016.42     1118.58     85.70 o 
  -2  -7   7      504.32      497.22     47.41 o 
  -1  -7   7      420.41      371.91     12.31 o 
   0  -7   7     2137.52     2253.17     45.95 o 
   1  -7   7       58.65      113.96      9.12 o 
   2  -7   7        9.61       39.20      8.20 o 
   3  -7   7      215.24      173.21     11.85 o 
   4  -7   7      489.72      457.27     20.07 o 
   5  -7   7        4.21       14.97     11.02 o 
   6  -7   7      119.34       86.03     16.17 o 
   7  -7   7       40.93       33.38     13.49 o 
   8  -7   7       60.73       78.04     14.45 o 
   9  -7   7        7.01      -14.83     14.83 o 
  10  -7   7        3.24       55.61     40.11 o 
  11  -7   7       87.71      118.52     30.08 o 
  12  -7   7       30.04       31.91     37.38 o 
 -13  -6   7       42.99       55.00     40.57 o 
 -12  -6   7       35.07       69.29     38.29 o 
 -11  -6   7       27.18       23.70     40.11 o 
 -10  -6   7        5.70       18.50     19.01 o 
  -9  -6   7     1154.81     1158.25     56.27 o 
  -8  -6   7        2.16       -1.04     15.70 o 
  -7  -6   7      247.93      264.74     28.26 o 
  -6  -6   7      110.73      138.39     31.45 o 
  -5  -6   7        4.85       -7.29     12.25 o 
  -4  -6   7      380.18      503.66     14.83 o 
  -3  -6   7      533.40      483.87     40.11 o 
  -2  -6   7      785.32      686.23     67.92 o 
  -1  -6   7     1925.37     1788.18     43.17 o 
   0  -6   7     3190.44     3681.14     69.15 o 
   1  -6   7        0.07       14.59      7.29 o 
   2  -6   7      126.99      118.52      9.12 o 
   3  -6   7      240.52      190.69     20.97 o 
   4  -6   7       17.87       15.53      8.94 o 
   5  -6   7        0.01       27.35      9.10 o 
   6  -6   7       55.69       55.67     19.60 o 
   7  -6   7       48.09       29.95     19.14 o 
   8  -6   7       24.65       12.73     26.44 o 
   9  -6   7        4.88        5.56     19.22 o 
  10  -6   7      141.69      125.95     23.75 o 
  11  -6   7       13.98       52.88     41.02 o 
  12  -6   7        1.36       60.17     47.41 o 
 -13  -5   7        5.01      -25.53     49.23 o 
 -12  -5   7        8.05       32.82     28.26 o 
 -11  -5   7       22.14      -13.67     26.44 o 
 -10  -5   7      146.96      169.26     43.76 o 
  -9  -5   7        0.05        9.32     17.37 o 
  -8  -5   7       52.95       67.31     17.00 o 
  -7  -5   7       30.05       49.28     17.78 o 
  -6  -5   7      851.25      922.80     41.48 o 
  -5  -5   7        0.48       -9.88     11.91 o 
  -4  -5   7     4188.87     3998.28     90.41 o 
  -3  -5   7      213.61      184.65     14.13 o 
  -2  -5   7      161.66      191.98      9.05 o 
  -1  -5   7        1.93        3.16     16.87 o 
   0  -5   7      270.10      318.79     10.08 o 
   1  -5   7      209.73      334.58     12.76 o 
   2  -5   7     1468.27     1472.32     39.20 o 
   3  -5   7       10.89        8.29      6.75 o 
   4  -5   7       96.61      175.26     12.97 o 
   5  -5   7      110.55       45.25     18.23 o 
   6  -5   7       88.78       79.28     12.56 o 
   7  -5   7      275.26      211.31     26.44 o 
   8  -5   7        0.04       -9.98      9.98 o 
   9  -5   7        0.04       14.46     14.49 o 
  10  -5   7       43.48       43.34     17.78 o 
  11  -5   7        3.42       24.61     27.35 o 
  12  -5   7       52.60       16.41     30.08 o 
  13  -5   7        2.34       -4.56     28.26 o 
 -13  -4   7       99.69      186.89     41.02 o 
 -12  -4   7        5.03       41.94     41.02 o 
 -11  -4   7        8.94        7.29     22.79 o 
 -10  -4   7        0.34      -17.24     28.72 o 
  -9  -4   7       67.46       58.55     15.96 o 
  -8  -4   7        1.44      -12.19     13.85 o 
  -7  -4   7       51.40       67.32     15.14 o 
  -6  -4   7       56.74       88.09     14.14 o 
  -5  -4   7      533.53      614.62     27.63 o 
  -4  -4   7      105.92       42.63     12.92 o 
  -3  -4   7      314.64      326.66     22.79 o 
  -2  -4   7      302.27      510.32     14.49 o 
  -1  -4   7      205.37      180.20     10.94 o 
   0  -4   7      327.28      341.15     10.48 o 
   1  -4   7      141.15      200.02      8.56 o 
   2  -4   7     1465.39     1558.93     38.29 o 
   3  -4   7      377.42      382.80     15.32 o 
   4  -4   7        1.22       -4.86     10.03 o 
   5  -4   7      149.63      264.49     22.34 o 
   6  -4   7       14.98       16.84      9.61 o 
   7  -4   7        2.99        2.78     31.00 o 
   8  -4   7     1439.83     1315.18     44.43 o 
   9  -4   7       84.30       42.94     15.01 o 
  10  -4   7       12.37       -0.16     14.49 o 
  11  -4   7        0.09      -27.35     27.35 o 
  12  -4   7       87.93      109.40     41.02 o 
  13  -4   7       58.85      -40.11     40.11 o 
 -14  -3   7        4.94       47.41     41.02 o 
 -13  -3   7       11.47      -41.94     41.94 o 
 -12  -3   7        0.01       49.23     28.26 o 
 -11  -3   7      168.05      161.36     33.73 o 
 -10  -3   7      213.85      228.76     23.47 o 
  -9  -3   7       36.11       88.29     18.30 o 
  -8  -3   7      140.13      195.74     21.89 o 
  -7  -3   7     2835.50     2904.17     88.65 o 
  -6  -3   7      188.66      284.83     23.18 o 
  -5  -3   7      750.04      743.26     39.20 o 
  -4  -3   7     2974.29     3505.66     93.97 o 
  -3  -3   7     1373.00     1356.22     33.90 o 
  -2  -3   7        4.79       80.98      6.35 o 
  -1  -3   7      531.59      607.49     22.23 o 
   0  -3   7     6155.55     6645.28    104.91 o 
   1  -3   7     1240.20     1376.77     25.82 o 
   2  -3   7     8685.56     9605.53    165.80 o 
   3  -3   7      160.80      132.20      8.26 o 
   4  -3   7       98.68      151.77     10.48 o 
   5  -3   7       11.16        6.18      6.90 o 
   6  -3   7      845.42      889.70     28.97 o 
   7  -3   7       83.54      158.70     16.87 o 
   8  -3   7        3.19      -10.59     12.31 o 
   9  -3   7        0.28        7.40     10.62 o 
  10  -3   7       15.82        6.38     13.54 o 
  11  -3   7       11.48      -23.84     28.72 o 
  12  -3   7       69.92       92.99     31.91 o 
  13  -3   7       11.18       47.41     29.17 o 
 -14  -2   7        9.27       38.29     34.64 o 
 -13  -2   7        0.62       10.94     36.47 o 
 -12  -2   7        5.15      -41.94     41.94 o 
 -11  -2   7        8.54      -16.41     24.61 o 
 -10  -2   7        2.43       29.58     19.70 o 
  -9  -2   7       86.72      136.01     19.01 o 
  -8  -2   7      222.24      173.14     20.81 o 
  -7  -2   7       32.87       42.96     13.11 o 
  -6  -2   7      726.01      843.90     44.67 o 
  -5  -2   7      523.83      552.79     25.46 o 
  -4  -2   7     1068.00     1253.87     38.53 o 
  -3  -2   7      913.66     1153.50     36.73 o 
  -2  -2   7    26983.28    27956.94    535.33 o 
  -1  -2   7      345.02      328.74     19.14 o 
   0  -2   7     2265.95     2743.24     52.86 o 
   1  -2   7      355.38      379.24      9.85 o 
   2  -2   7       83.43       63.29      5.93 o 
   3  -2   7      277.77      339.31     11.27 o 
   4  -2   7      151.32      105.37     21.88 o 
   5  -2   7        0.00        7.54      7.00 o 
   6  -2   7      210.00      271.17     14.84 o 
   7  -2   7        7.69       28.96     11.40 o 
   8  -2   7     1472.32     1515.36     58.80 o 
   9  -2   7       13.86       45.67     14.59 o 
  10  -2   7       85.58       57.38     14.89 o 
  11  -2   7       15.03       14.38     16.72 o 
  12  -2   7        8.02        1.93     18.72 o 
  13  -2   7       10.39       68.37     42.85 o 
  14  -2   7        0.15        0.91     28.26 o 
 -13  -1   7        0.08      -11.85     45.58 o 
 -12  -1   7        0.09       24.61     31.00 o 
 -11  -1   7        1.54       13.67     28.26 o 
 -10  -1   7       74.43      100.97     22.97 o 
  -9  -1   7      187.78      176.76     19.70 o 
  -8  -1   7       33.61       22.46     18.16 o 
  -7  -1   7      112.76      122.92     26.44 o 
  -6  -1   7       78.58      118.00     13.20 o 
  -5  -1   7      633.72      653.25     25.76 o 
  -4  -1   7      388.95      350.41     20.51 o 
  -3  -1   7       31.94       10.21      9.41 o 
  -2  -1   7      657.52      679.38     19.56 o 
  -1  -1   7     3319.38     3222.67     60.50 o 
   0  -1   7     3377.17     4293.85     69.85 o 
   1  -1   7      238.41      190.72      7.75 o 
   2  -1   7     2614.81     3272.92     62.72 o 
   3  -1   7       26.17       26.21      5.70 o 
   4  -1   7      735.20      630.39     22.34 o 
   5  -1   7      144.50      181.71     10.62 o 
   6  -1   7      310.40      409.36     17.03 o 
   7  -1   7       59.20       91.43     11.60 o 
   8  -1   7        5.73        3.88     15.04 o 
   9  -1   7       98.93      133.80     13.20 o 
  10  -1   7      252.12      234.47     21.42 o 
  11  -1   7       76.56       55.07     37.83 o 
  12  -1   7        0.00      -21.24     21.24 o 
  13  -1   7        1.71       18.23     27.35 o 
  14  -1   7      103.75      101.19     34.64 o 
 -13   0   7       48.00       72.93     36.47 o 
 -12   0   7        0.57       -9.12     30.08 o 
 -11   0   7        0.57       -6.38     36.47 o 
 -10   0   7       24.83       -8.67     24.66 o 
  -9   0   7      287.45      269.56     22.88 o 
  -8   0   7       54.74       22.79     13.54 o 
  -7   0   7        0.08       14.47     12.05 o 
  -6   0   7      237.78      316.93     40.57 o 
  -5   0   7      786.48      765.88     29.01 o 
  -4   0   7      186.03      206.66     13.54 o 
  -3   0   7      118.27       58.52     29.63 o 
  -2   0   7     1394.24     1788.40     51.79 o 
  -1   0   7     2538.26     2413.85     58.80 o 
   0   0   7        8.86       -4.38      4.38 o 
   1   0   7      604.58      508.01     11.80 o 
   2   0   7      435.66      377.57     10.94 o 
   3   0   7       84.01      112.07      6.75 o 
   4   0   7        5.86        7.90      5.70 o 
   5   0   7        4.30       -5.90      5.90 o 
   6   0   7      475.91      666.40     22.26 o 
   7   0   7      218.04      284.22     15.11 o 
   8   0   7      484.73      493.38     26.44 o 
   9   0   7      215.19      198.06     16.72 o 
  10   0   7       25.41       19.25     12.55 o 
  11   0   7       25.98       68.19     23.25 o 
  12   0   7        2.77       -3.91     17.65 o 
  13   0   7        7.67        0.91     24.61 o 
  14   0   7        8.35       13.67     29.17 o 
 -13   1   7       58.92       77.49     40.11 o 
 -12   1   7       19.35       33.73     40.11 o 
 -11   1   7        6.89        5.47     39.20 o 
 -10   1   7       25.74       49.51     32.36 o 
  -9   1   7      217.89      218.90     22.07 o 
  -8   1   7       59.63       48.10     14.78 o 
  -7   1   7      339.34      442.32     34.64 o 
  -6   1   7      275.19      349.77     28.72 o 
  -5   1   7     2723.77     2805.56     78.57 o 
  -4   1   7       25.52       37.53     11.13 o 
  -3   1   7      187.85      199.22     14.24 o 
  -2   1   7      194.91      140.30     20.97 o 
  -1   1   7      648.19      505.71     46.95 o 
   0   1   7     2550.20     2455.39     54.70 o 
   1   1   7     2100.65     1940.16     36.32 o 
   2   1   7     3210.65     3446.67     64.73 o 
   3   1   7        3.18        9.68     10.94 o 
   4   1   7      396.13      541.64     34.64 o 
   5   1   7      202.76      207.87      9.12 o 
   6   1   7      679.88      958.24     45.13 o 
   7   1   7     1272.91     1334.16     38.55 o 
   8   1   7      434.66      465.61     20.74 o 
   9   1   7        7.39       31.02     15.04 o 
  10   1   7       69.88       60.77     14.65 o 
  11   1   7       18.71       36.92     22.34 o 
  12   1   7        0.15      -13.13     21.88 o 
  13   1   7        2.01      -21.66     21.66 o 
  14   1   7        5.75      -20.97     28.26 o 
 -13   2   7        6.67      -10.03     34.64 o 
 -12   2   7       49.65       34.64     31.91 o 
 -11   2   7       50.46       78.40     31.91 o 
 -10   2   7        2.14       10.28     33.73 o 
  -9   2   7      156.24      138.93     21.53 o 
  -8   2   7     1082.54     1085.99     49.69 o 
  -7   2   7       30.81       18.77     14.17 o 
  -6   2   7        2.12       -4.34     11.85 o 
  -5   2   7       79.84       53.43     11.91 o 
  -4   2   7      123.15      122.34     11.40 o 
  -3   2   7        2.54        6.82     10.48 o 
  -2   2   7      906.57     1130.03     47.86 o 
  -1   2   7     2083.75     1939.73     48.35 o 
   0   2   7     2695.57     2670.15     56.73 o 
   1   2   7     2284.38     2112.46     41.94 o 
   2   2   7       97.24      134.90      9.78 o 
   3   2   7      498.08      422.86     10.51 o 
   4   2   7     1232.39     1468.49     27.82 o 
   5   2   7      419.96      437.81     15.95 o 
   6   2   7      566.63      811.78     20.63 o 
   7   2   7       28.51       36.59     13.22 o 
   8   2   7      103.92      141.07     30.54 o 
   9   2   7        6.57        0.16      9.33 o 
  10   2   7       80.06       55.24     11.16 o 
  11   2   7      160.84      197.93     17.09 o 
  12   2   7       34.03       42.65     30.08 o 
  13   2   7       37.21       31.86     18.02 o 
 -13   3   7        8.10        0.91     36.47 o 
 -12   3   7        3.79      -26.44     31.00 o 
 -11   3   7      154.52      227.91     38.29 o 
 -10   3   7        2.06        1.48     22.53 o 
  -9   3   7        0.01      -21.42     21.42 o 
  -8   3   7        7.83       -0.21     13.85 o 
  -7   3   7      280.91      204.95     25.07 o 
  -6   3   7      860.85      825.38     36.38 o 
  -5   3   7       50.16       45.53     17.32 o 
  -4   3   7       30.52       41.28     10.94 o 
  -3   3   7      182.53      185.70     27.35 o 
  -2   3   7      697.79      669.53     25.07 o 
  -1   3   7      414.96      320.69     12.56 o 
   0   3   7       79.92       53.44      5.47 o 
   1   3   7     3342.29     3087.76     56.47 o 
   2   3   7     1775.44     1863.42     46.49 o 
   3   3   7     1816.14     1780.63     36.35 o 
   4   3   7      812.07      829.35     17.51 o 
   5   3   7      352.73      324.76     10.90 o 
   6   3   7      368.63      450.30     34.64 o 
   7   3   7      315.87      325.92     14.18 o 
   8   3   7       65.93       94.25      9.33 o 
   9   3   7      124.01      107.04     12.65 o 
  10   3   7       84.07      111.70     24.16 o 
  11   3   7        8.11      -14.17     14.17 o 
  12   3   7       40.72       12.71     28.26 o 
  13   3   7       97.54       59.92     19.59 o 
  14   3   7       58.80       97.55     30.08 o 
 -12   4   7       25.30       46.49     31.91 o 
 -11   4   7       89.32      138.57     36.47 o 
 -10   4   7      164.96      212.69     28.68 o 
  -9   4   7        2.86       -2.56     17.07 o 
  -8   4   7     1440.97     1562.20    176.41 o 
  -7   4   7      110.10       82.12     15.06 o 
  -6   4   7       10.89        3.38     18.69 o 
  -5   4   7       48.58       35.36     13.32 o 
  -4   4   7       47.45       75.15     11.45 o 
  -3   4   7      187.46      140.98     26.44 o 
  -2   4   7        8.92       17.80      7.39 o 
  -1   4   7      485.75      454.81     15.70 o 
   0   4   7     5287.18     5182.81    110.31 o 
   1   4   7     1225.13     1041.05     21.16 o 
   2   4   7      165.96      198.74     12.76 o 
   3   4   7      218.77      348.08     11.85 o 
   4   4   7      655.30      728.09     16.20 o 
   5   4   7        9.01        7.29      8.20 o 
   6   4   7      237.02      311.28     11.27 o 
   7   4   7       74.18       69.57     11.85 o 
   8   4   7     1126.33     1294.02     39.17 o 
   9   4   7      508.28      552.17     22.31 o 
  10   4   7      517.13      459.48     31.91 o 
  11   4   7       59.68       35.24     13.94 o 
  12   4   7      158.30      174.11     24.17 o 
  13   4   7       33.83       49.17     21.88 o 
  14   4   7        6.53       -0.91     37.38 o 
 -12   5   7      177.29      244.32     52.88 o 
 -11   5   7        8.49      -29.17     29.17 o 
 -10   5   7       37.41        5.47     26.44 o 
  -9   5   7        1.95       25.66     37.38 o 
  -8   5   7      239.30      242.90     23.52 o 
  -7   5   7        6.13        4.37     17.26 o 
  -6   5   7      840.01      875.29     44.22 o 
  -5   5   7       33.04      -10.05     12.29 o 
  -4   5   7       14.11        8.93     10.62 o 
  -3   5   7      276.16      262.68     20.97 o 
  -2   5   7      483.19      486.87     19.95 o 
  -1   5   7       55.24       33.95      5.70 o 
   0   5   7      147.26      125.85     10.94 o 
   1   5   7     3173.96     2965.02     63.08 o 
   2   5   7       14.69       12.14      2.73 o 
   3   5   7      777.85      746.65     14.59 o 
   4   5   7        0.15        9.12      7.29 o 
   5   5   7     1280.55     1219.30     26.41 o 
   6   5   7     3334.20     3827.52     66.81 o 
   7   5   7      670.84      682.79     20.51 o 
   8   5   7     1059.45     1184.85     45.58 o 
   9   5   7       23.07       21.88     16.41 o 
  10   5   7      131.79      100.53     12.56 o 
  11   5   7      175.03      141.08     18.69 o 
  12   5   7       30.54       38.29     25.53 o 
  13   5   7        1.40        4.73     19.14 o 
  14   5   7       11.85       22.79     26.44 o 
 -12   6   7       11.40       86.61     35.55 o 
 -11   6   7        5.13      -25.53     25.53 o 
 -10   6   7        0.04       -2.73     26.44 o 
  -9   6   7       25.45       20.30     20.97 o 
  -8   6   7       24.17       -5.09     17.32 o 
  -7   6   7       48.92       53.30     23.25 o 
  -6   6   7      494.77      486.74     27.63 o 
  -5   6   7      195.86      176.62     16.61 o 
  -4   6   7      156.30      184.45     15.31 o 
  -3   6   7        5.82        1.88      9.61 o 
  -2   6   7        0.10       -7.73      7.73 o 
  -1   6   7       98.86       93.90      8.38 o 
   0   6   7     1316.18     1312.48     35.10 o 
   1   6   7     1732.24     1599.72     37.66 o 
   2   6   7      228.26      280.51      8.30 o 
   3   6   7     1672.18     1568.05     29.17 o 
   4   6   7     5303.04     6190.82    163.64 o 
   5   6   7      335.36      351.43     10.73 o 
   6   6   7      561.49      584.51     15.55 o 
   7   6   7      350.95      343.75     18.23 o 
   8   6   7      498.02      486.43     17.91 o 
   9   6   7     1002.35     1033.61     35.91 o 
  10   6   7      119.43      118.52     23.70 o 
  11   6   7        4.90        3.46     12.76 o 
  12   6   7       69.40       84.55     21.01 o 
  13   6   7      156.83      180.43     21.53 o 
  14   6   7       13.93       25.53     27.35 o 
 -12   7   7        0.02        3.65     34.64 o 
 -11   7   7        9.42      -42.85     44.67 o 
 -10   7   7       42.45       69.29     32.82 o 
  -9   7   7        0.32      -17.96     17.96 o 
  -8   7   7       24.37        9.97     19.87 o 
  -7   7   7       39.43       53.02     16.61 o 
  -6   7   7      630.31      552.11     34.64 o 
  -5   7   7      173.79      182.80     15.78 o 
  -4   7   7       65.80       85.65     13.20 o 
  -3   7   7       33.31       42.45     15.50 o 
  -2   7   7       63.32       47.16     15.95 o 
  -1   7   7     1728.73     1883.67     96.64 o 
   0   7   7      260.36      250.95     13.22 o 
   1   7   7      442.87      370.03     13.48 o 
   2   7   7     2857.45     3076.26     57.47 o 
   3   7   7      270.14      266.20      8.20 o 
   4   7   7      627.36      724.14     18.76 o 
   5   7   7      598.10      656.72     19.14 o 
   6   7   7      208.92      174.01      9.12 o 
   7   7   7        3.04        0.79      6.75 o 
   8   7   7      451.64      492.12     15.78 o 
   9   7   7      176.92      219.33     12.87 o 
  10   7   7      332.18      335.51     19.22 o 
  11   7   7       19.45       25.43     29.17 o 
  12   7   7       14.35       33.13     20.88 o 
  13   7   7      157.91      133.55     40.11 o 
  14   7   7       40.11      -24.61     41.02 o 
 -11   8   7      124.85      170.48     40.11 o 
 -10   8   7      112.51      195.09     39.20 o 
  -9   8   7       29.07       21.88     25.53 o 
  -8   8   7        7.97       -0.93     19.14 o 
  -7   8   7       10.66      -24.61     31.00 o 
  -6   8   7      156.27      116.87     30.54 o 
  -5   8   7       66.96       84.54     16.64 o 
  -4   8   7      680.06      766.32     50.14 o 
  -3   8   7      271.90      294.67     22.79 o 
  -2   8   7      292.50      350.71     19.93 o 
  -1   8   7      192.80      218.37     14.83 o 
   0   8   7       11.98       14.72      6.84 o 
   1   8   7      613.08      582.95     18.29 o 
   2   8   7     4267.07     4613.53     85.50 o 
   3   8   7     1245.68     1274.49     31.00 o 
   4   8   7       89.84       80.23      6.38 o 
   5   8   7       63.80       57.52      6.35 o 
   6   8   7       46.78       33.40      6.35 o 
   7   8   7      117.77      110.49     10.94 o 
   8   8   7      493.16      517.80     16.12 o 
   9   8   7      192.38      195.48     11.27 o 
  10   8   7      195.05      181.03     13.13 o 
  11   8   7      314.63      301.37     16.36 o 
  12   8   7        0.01      -13.85     13.85 o 
  13   8   7        8.03       11.72     18.63 o 
  14   8   7        0.21       24.61     28.26 o 
 -11   9   7       17.49        0.91     38.29 o 
 -10   9   7        3.49      -30.08     30.08 o 
  -9   9   7        0.71        7.29     27.35 o 
  -8   9   7       14.84       11.18     18.30 o 
  -7   9   7        0.25       -4.31     49.69 o 
  -6   9   7        0.05        6.05     14.01 o 
  -5   9   7      436.35      430.01     27.99 o 
  -4   9   7     3131.44     3337.87    111.81 o 
  -3   9   7      803.26      792.49     40.57 o 
  -2   9   7        0.89        2.11      8.88 o 
  -1   9   7      122.63      146.95     12.89 o 
   0   9   7      227.22      235.71     22.34 o 
   1   9   7      226.53      214.38     32.36 o 
   2   9   7     1088.34     1209.44     31.37 o 
   3   9   7      619.62      629.95     20.06 o 
   4   9   7        0.72        0.91      5.47 o 
   5   9   7      238.55      253.67     12.31 o 
   6   9   7      233.74      259.30     16.41 o 
   7   9   7      114.02      101.79      8.26 o 
   8   9   7      173.17      169.46     10.94 o 
   9   9   7      129.81      135.72     12.31 o 
  10   9   7       69.30       51.96     11.60 o 
  11   9   7       80.60       66.45     11.80 o 
  12   9   7       21.42       30.10     36.92 o 
  13   9   7       18.20       13.71     14.17 o 
  14   9   7       10.71      -41.34     44.67 o 
 -10  10   7        5.60      -44.67     44.67 o 
  -9  10   7        4.86      -18.23     31.91 o 
  -8  10   7       47.90       79.31     29.17 o 
  -7  10   7       94.18       92.86     49.69 o 
  -6  10   7       22.99       23.65     15.70 o 
  -5  10   7       39.23       46.65     19.14 o 
  -4  10   7      168.79      165.86     35.55 o 
  -3  10   7       67.61       75.94     20.51 o 
  -2  10   7       95.21       93.53     11.55 o 
  -1  10   7      227.77      232.50     14.78 o 
   0  10   7      540.02      564.44     24.12 o 
   1  10   7     1068.76     1059.14     30.43 o 
   2  10   7     1301.45     1605.03     39.87 o 
   3  10   7        1.36       -1.10      5.51 o 
   4  10   7      394.04      424.83     14.59 o 
   5  10   7      101.91       93.66      7.04 o 
   6  10   7      422.48      428.76     18.69 o 
   7  10   7      334.84      301.97     14.63 o 
   8  10   7       40.05       39.91      7.42 o 
   9  10   7      146.91      130.31     10.25 o 
  10  10   7       70.09       51.85     14.49 o 
  11  10   7       19.73       32.51     11.40 o 
  12  10   7        0.02       -7.54     15.50 o 
  13  10   7        0.40       23.89     18.17 o 
  14  10   7       31.57        4.64     18.81 o 
 -10  11   7        0.33      -23.70     39.20 o 
  -9  11   7      176.02      218.80     51.05 o 
  -8  11   7       76.57       27.35     28.26 o 
  -7  11   7        1.98       17.34     19.86 o 
  -6  11   7       36.03        9.62     20.97 o 
  -5  11   7       86.40       35.14     15.43 o 
  -4  11   7      743.65      754.59     44.22 o 
  -3  11   7       28.82        6.64     20.51 o 
  -2  11   7      386.31      384.45     30.54 o 
  -1  11   7        5.53       -3.30     18.23 o 
   0  11   7       11.53       15.95     13.22 o 
   1  11   7     1681.75     1806.50     52.42 o 
   2  11   7       59.28       44.52      7.89 o 
   3  11   7      704.35      747.99     21.39 o 
   4  11   7     3183.19     3616.53     74.76 o 
   5  11   7       49.37       36.47      9.12 o 
   6  11   7     1264.37     1371.59     35.86 o 
   7  11   7      254.19      263.24     13.37 o 
   8  11   7       29.66       38.49     11.85 o 
   9  11   7       84.64       94.40     10.90 o 
  10  11   7       49.23       36.30     10.48 o 
  11  11   7      159.63      161.28     20.06 o 
  12  11   7       12.62       23.17     43.76 o 
  13  11   7       76.24       52.39     32.36 o 
  -9  12   7       56.75       50.14     38.29 o 
  -8  12   7       36.02       61.08     47.41 o 
  -7  12   7       12.03      -20.06     25.53 o 
  -6  12   7       24.42       12.06     20.51 o 
  -5  12   7       35.13       40.70     19.60 o 
  -4  12   7      210.51      199.49     24.75 o 
  -3  12   7       10.24       18.89     13.85 o 
  -2  12   7      629.33      692.24     38.16 o 
  -1  12   7      613.61      655.97     31.90 o 
   0  12   7        5.45        3.65     11.85 o 
   1  12   7       17.27        2.03      8.66 o 
   2  12   7      227.50      276.97     12.97 o 
   3  12   7       61.80       42.74     10.94 o 
   4  12   7      496.39      507.79     18.23 o 
   5  12   7      106.47      103.93     10.94 o 
   6  12   7       45.93       51.96     10.94 o 
   7  12   7        2.75       -4.05     19.14 o 
   8  12   7      226.09      195.57     12.96 o 
   9  12   7      614.14      590.96     35.10 o 
  10  12   7       71.98      112.10     13.69 o 
  11  12   7       46.17        9.87     12.76 o 
  12  12   7       55.04       33.28     12.89 o 
  13  12   7      171.29       83.06     52.42 o 
  -9  13   7        0.07      -15.50     36.47 o 
  -8  13   7        1.98        6.38     30.08 o 
  -7  13   7        0.02       -4.56     27.35 o 
  -6  13   7       33.60       75.67     28.26 o 
  -5  13   7       17.19       57.45     36.47 o 
  -4  13   7       50.99       43.94     15.77 o 
  -3  13   7       76.80       99.78     17.69 o 
  -2  13   7       40.72       76.34     20.97 o 
  -1  13   7       27.05        8.77     11.60 o 
   0  13   7        4.86        6.38      9.12 o 
   1  13   7      178.45      211.37     13.49 o 
   2  13   7     1011.59     1137.84     36.33 o 
   3  13   7      279.61      271.27     11.73 o 
   4  13   7       75.20       88.43     10.03 o 
   5  13   7      882.38      939.92     31.91 o 
   6  13   7        6.30       -9.12      9.12 o 
   7  13   7       40.35       45.98     12.31 o 
   8  13   7      233.24      194.35     14.59 o 
   9  13   7        0.43      -10.11     10.11 o 
  10  13   7       23.80       29.33     11.75 o 
  11  13   7       18.28       26.44     39.66 o 
  12  13   7        2.25       11.40     18.69 o 
  13  13   7       28.48      -18.93     34.64 o 
  -8  14   7        2.80        3.65     32.82 o 
  -7  14   7        6.24       54.70     45.58 o 
  -6  14   7       28.19       10.03     41.94 o 
  -5  14   7       73.72       55.61     37.38 o 
  -4  14   7       16.18       -3.04     17.12 o 
  -3  14   7        0.13       -0.64     15.96 o 
  -2  14   7        3.98       39.88     16.20 o 
  -1  14   7        8.15        7.00      9.98 o 
   0  14   7      121.26      118.68     12.05 o 
   1  14   7      196.55      212.33     14.49 o 
   2  14   7       11.41       -5.31     12.31 o 
   3  14   7      141.31      187.76     11.30 o 
   4  14   7      324.47      305.40     14.59 o 
   5  14   7        9.78        1.82      9.12 o 
   6  14   7     1374.49     1484.17     49.23 o 
   7  14   7      376.69      389.28     20.06 o 
   8  14   7      171.56      180.61     15.32 o 
   9  14   7       90.87       94.72     12.62 o 
  10  14   7       57.12       58.39     11.84 o 
  11  14   7      117.41      109.48     21.80 o 
  12  14   7        1.53      -28.26     36.47 o 
  -7  15   7       60.30       81.14     38.29 o 
  -6  15   7        2.16      -30.08     30.08 o 
  -5  15   7       26.31       38.29     31.00 o 
  -4  15   7        2.94       11.85     34.64 o 
  -3  15   7        3.39        7.00     18.69 o 
  -2  15   7       96.97       98.78     18.30 o 
  -1  15   7       27.99       34.64     16.41 o 
   0  15   7       44.01       47.58     18.69 o 
   1  15   7       96.46       82.37     13.22 o 
   2  15   7       58.96       51.90      9.61 o 
   3  15   7       60.91       44.71     16.41 o 
   4  15   7        7.73        5.47      8.20 o 
   5  15   7      492.94      536.05     28.26 o 
   6  15   7     1033.56     1072.11     41.94 o 
   7  15   7      238.56      195.09     17.32 o 
   8  15   7       43.33       46.49     12.76 o 
   9  15   7      129.88      193.40     41.02 o 
  10  15   7       30.96       16.75     14.17 o 
  11  15   7        2.60        5.47     26.44 o 
  12  15   7       58.81        1.82     36.47 o 
  -6  16   7        5.02      -28.26     45.58 o 
  -5  16   7       15.87        9.12     40.11 o 
  -4  16   7        0.01       14.59     27.35 o 
  -3  16   7       20.10       66.55     36.47 o 
  -2  16   7        0.01        1.82     12.26 o 
  -1  16   7        6.82       15.50     32.82 o 
   0  16   7       66.18       67.78     14.49 o 
   1  16   7       15.88       10.73     11.40 o 
   2  16   7        1.95       -2.49     10.62 o 
   3  16   7        1.54       -5.47     11.85 o 
   4  16   7      205.82      220.62     14.59 o 
   5  16   7       58.91       55.61     16.41 o 
   6  16   7       67.29       61.99     14.59 o 
   7  16   7      276.50      266.20     20.06 o 
   8  16   7        1.36       -4.56     12.76 o 
   9  16   7       72.79       84.78     15.50 o 
  10  16   7        4.53       11.98     30.54 o 
  11  16   7       22.29        3.65     26.44 o 
  -5  17   7        0.39       24.61     31.91 o 
  -4  17   7        7.26       22.79     32.82 o 
  -3  17   7       68.65       58.12     19.65 o 
  -2  17   7        0.85      -29.17     29.17 o 
  -1  17   7        2.97       10.94     19.14 o 
   0  17   7        5.74       12.06     14.65 o 
   1  17   7       47.70       63.06     13.79 o 
   2  17   7      261.26      260.19     19.93 o 
   3  17   7       11.35       31.91     11.85 o 
   4  17   7      115.61      111.22     13.67 o 
   5  17   7      228.46      247.06     19.14 o 
   6  17   7       77.51       61.08     15.50 o 
   7  17   7       35.87       36.47     13.67 o 
   8  17   7       26.43       45.58     15.50 o 
   9  17   7        0.07        1.82     14.59 o 
  10  17   7       88.81      116.69     20.97 o 
  -3  18   7        8.15      -14.59     24.61 o 
  -2  18   7       55.32        9.12     32.82 o 
  -1  18   7        8.08       36.54     25.98 o 
   0  18   7       39.15       28.47     15.55 o 
   1  18   7       21.77       25.15     13.79 o 
   2  18   7        4.27        2.26      9.33 o 
   3  18   7       78.23       77.49     12.76 o 
   4  18   7       20.09       26.44     10.03 o 
   5  18   7       13.65       34.64     13.67 o 
   6  18   7       87.84       97.55     18.23 o 
   7  18   7       20.57       18.23     16.41 o 
   8  18   7       44.68       13.67     18.23 o 
   9  18   7        9.88        4.56     18.23 o 
  -1  19   7       23.37       17.74     24.75 o 
   0  19   7        0.99       -4.19     21.02 o 
   1  19   7        6.70       29.66     19.60 o 
   2  19   7        4.53        6.23     12.05 o 
   3  19   7        6.44        4.56     18.23 o 
   4  19   7       42.00       41.94     23.70 o 
   5  19   7       33.98       51.05     20.97 o 
   6  19   7        4.14       21.88     20.06 o 
   7  19   7        6.94       19.14     15.50 o 
   1  20   7       20.56       23.70     40.11 o 
   2  20   7        0.17       44.67     28.26 o 
   3  20   7        3.15       22.79     19.14 o 
   4  20   7       50.44       74.76     20.06 o 
   5  20   7       10.94       40.11     23.70 o 
  -5 -17   8      117.36       63.82     37.38 o 
  -4 -17   8       59.23       51.96     32.82 o 
  -3 -17   8        2.60       14.59     30.08 o 
  -2 -17   8        1.84      -29.17     29.17 o 
  -1 -17   8       36.55      101.19     43.76 o 
   0 -17   8       13.63       34.64     43.76 o 
   1 -17   8        0.01      -15.50     31.91 o 
  -7 -16   8       61.74       53.79     45.58 o 
  -6 -16   8        0.01       26.44     31.91 o 
  -5 -16   8        0.47       27.35     31.91 o 
  -4 -16   8        5.42        0.91     29.17 o 
  -3 -16   8       20.43       34.64     28.26 o 
  -2 -16   8       17.46       33.73     31.91 o 
  -1 -16   8       15.63       34.64     30.08 o 
   0 -16   8        0.40        7.29     29.17 o 
   1 -16   8        1.25      -29.17     29.17 o 
   2 -16   8       25.88       16.41     31.91 o 
   3 -16   8       28.22       43.76     32.82 o 
  -8 -15   8       38.96       27.35     31.00 o 
  -7 -15   8      188.33      120.34     34.64 o 
  -6 -15   8        4.17      116.69     43.76 o 
  -5 -15   8        4.47       17.32     25.53 o 
  -4 -15   8        1.81      -14.59     30.08 o 
  -3 -15   8       82.29      105.75     26.44 o 
  -2 -15   8       13.25       18.23     29.17 o 
  -1 -15   8       60.49       22.79     28.26 o 
   0 -15   8       36.29       33.73     10.03 o 
   1 -15   8       94.80       39.20     31.00 o 
   2 -15   8        3.08       -6.38     30.08 o 
   3 -15   8       10.71      -15.50     41.94 o 
   4 -15   8       17.65       59.26     31.91 o 
   5 -15   8       54.91      131.28     51.05 o 
  -9 -14   8        2.85       59.26     44.67 o 
  -8 -14   8        2.16       72.93     32.82 o 
  -7 -14   8      166.45      158.63     37.38 o 
  -6 -14   8        3.96        4.56     25.53 o 
  -5 -14   8       29.10       42.85     38.29 o 
  -4 -14   8      259.26      224.27     39.20 o 
  -3 -14   8       17.02      -22.79     22.79 o 
  -2 -14   8      343.29      295.38     40.11 o 
  -1 -14   8       12.38       -7.29     31.91 o 
   0 -14   8       63.20       75.80      7.89 o 
   1 -14   8        3.57      -22.60     23.70 o 
   2 -14   8        0.43      -32.82     32.82 o 
   3 -14   8       66.44       37.38     26.44 o 
   4 -14   8       10.41       67.46     30.08 o 
   5 -14   8       23.65       10.94     29.17 o 
   6 -14   8        7.55      108.49     50.14 o 
 -10 -13   8        1.06        1.82     32.82 o 
  -9 -13   8        5.17       20.97     28.26 o 
  -8 -13   8        1.41       18.23     31.00 o 
  -7 -13   8        9.15       51.96     38.29 o 
  -6 -13   8      173.35      174.13     34.64 o 
  -5 -13   8        1.12        2.73     24.61 o 
  -4 -13   8        8.51        2.73     32.82 o 
  -3 -13   8      235.32      250.70     26.44 o 
  -2 -13   8       33.59       63.82     17.32 o 
  -1 -13   8       95.65      144.04     23.70 o 
   0 -13   8      209.17      243.76     12.70 o 
   1 -13   8        1.49      -12.76     22.79 o 
   2 -13   8        2.30       -9.12      9.12 o 
   3 -13   8        3.35        8.20     14.59 o 
   4 -13   8       53.64       84.78     23.70 o 
   5 -13   8       23.61        0.91     26.44 o 
   6 -13   8       51.27       87.52     45.58 o 
   7 -13   8        6.75       63.82     42.85 o 
 -11 -12   8       80.70       90.25     41.94 o 
 -10 -12   8       49.55       48.32     31.91 o 
  -9 -12   8      124.50      113.05     35.55 o 
  -8 -12   8       66.90       96.64     40.11 o 
  -7 -12   8       59.84       99.37     30.08 o 
  -6 -12   8       42.92       64.73     27.35 o 
  -5 -12   8       77.41       39.71     23.25 o 
  -4 -12   8       11.14       13.28     16.20 o 
  -3 -12   8      107.36       87.52     20.06 o 
  -2 -12   8       26.48       22.79     14.59 o 
  -1 -12   8       26.01       10.03     15.50 o 
   0 -12   8       13.59       34.45      6.75 o 
   1 -12   8       12.51       33.73     20.06 o 
   2 -12   8      217.51      224.27     17.32 o 
   3 -12   8      509.28      564.31     31.91 o 
   4 -12   8       42.19       61.08     18.23 o 
   5 -12   8       15.07        5.47     17.32 o 
   6 -12   8       98.28      114.87     25.53 o 
   7 -12   8       55.45       39.28     21.66 o 
   8 -12   8       33.03       62.90     54.70 o 
 -11 -11   8        0.41      -27.35     34.64 o 
 -10 -11   8        0.48        2.73     28.26 o 
  -9 -11   8       85.37      239.77     46.49 o 
  -8 -11   8       55.74       84.78     30.08 o 
  -7 -11   8      174.44      241.59     36.47 o 
  -6 -11   8       14.12       22.32     46.49 o 
  -5 -11   8      316.54      261.39     41.02 o 
  -4 -11   8      218.65      174.98     21.53 o 
  -3 -11   8       40.94       31.85     14.41 o 
  -2 -11   8      160.23      110.31     20.06 o 
  -1 -11   8      690.27      824.14     31.00 o 
   0 -11   8       86.10       40.52      6.10 o 
   1 -11   8      675.16      588.02     24.61 o 
   2 -11   8        0.46       -5.47      9.12 o 
   3 -11   8      783.46      803.17     34.64 o 
   4 -11   8       11.10       39.20     12.76 o 
   5 -11   8       91.58      122.16     16.41 o 
   6 -11   8       16.98       49.23     28.26 o 
   7 -11   8       59.94       70.57     20.85 o 
   8 -11   8        0.02        7.88     35.55 o 
   9 -11   8        5.36       49.23     48.32 o 
 -12 -10   8        0.65        2.73     40.11 o 
 -11 -10   8      118.66      134.01     37.38 o 
 -10 -10   8       31.49       84.78     35.55 o 
  -9 -10   8      111.71      127.51     13.67 o 
  -8 -10   8        2.22       -3.65      4.51 o 
  -7 -10   8        0.94      -16.72     16.72 o 
  -6 -10   8       46.11       24.17     21.42 o 
  -5 -10   8       32.50       44.49     16.43 o 
  -4 -10   8      627.01      622.50     36.68 o 
  -3 -10   8      327.19      287.88     41.48 o 
  -2 -10   8      267.85      288.99     21.88 o 
  -1 -10   8     1339.72     1476.88     44.67 o 
   0 -10   8      167.37      217.21     10.28 o 
   1 -10   8        0.78       -1.82      6.38 o 
   2 -10   8       15.03        8.20      9.12 o 
   3 -10   8       25.22        4.56     10.03 o 
   4 -10   8       25.98       48.32     12.76 o 
   5 -10   8      116.02      117.70     21.88 o 
   6 -10   8        9.00       30.72     14.50 o 
   7 -10   8      306.09      278.43     25.46 o 
   8 -10   8        0.97       -1.69     19.31 o 
   9 -10   8        2.18      -32.82     32.82 o 
  10 -10   8       12.32       23.70     35.55 o 
 -12  -9   8       30.37        5.47     30.08 o 
 -11  -9   8       15.59       43.76     29.17 o 
 -10  -9   8        9.71       -8.26     15.01 o 
  -9  -9   8      283.43      189.45     21.03 o 
  -8  -9   8        3.97       -2.60      3.39 o 
  -7  -9   8       81.40       51.96      6.10 o 
  -6  -9   8        2.62       19.14     16.76 o 
  -5  -9   8      321.46      348.62     27.12 o 
  -4  -9   8     1092.21     1196.50     52.71 o 
  -3  -9   8      325.11      272.20     33.73 o 
  -2  -9   8      795.85      891.20     34.06 o 
  -1  -9   8      454.21      440.69     17.51 o 
   0  -9   8        4.95       24.40      6.07 o 
   1  -9   8      225.56      211.50     11.85 o 
   2  -9   8       36.81       34.64      7.29 o 
   3  -9   8      732.57      680.09     31.00 o 
   4  -9   8       45.90       71.11     13.67 o 
   5  -9   8      196.75      186.83     17.20 o 
   6  -9   8      156.57      192.85     19.87 o 
   7  -9   8       93.08       98.48     19.60 o 
   8  -9   8        5.05      -16.72     16.72 o 
   9  -9   8       33.95       61.99     30.08 o 
  10  -9   8       47.66       84.78     41.94 o 
 -12  -8   8       88.79       36.47     32.82 o 
 -11  -8   8       17.52        0.45     19.03 o 
 -10  -8   8      105.51      102.54     15.50 o 
  -9  -8   8        3.81      -11.73     11.73 o 
  -8  -8   8      108.26      108.33     12.72 o 
  -7  -8   8       40.29       25.52      5.01 o 
  -6  -8   8     1202.88     1305.83     34.15 o 
  -5  -8   8      413.70      462.99     27.05 o 
  -4  -8   8       10.04       -0.91     13.65 o 
  -3  -8   8     2185.33     2181.69    108.94 o 
  -2  -8   8       13.72      -15.54     33.28 o 
  -1  -8   8      180.57      133.35      9.41 o 
   0  -8   8       29.80       12.16      5.38 o 
   1  -8   8        3.22        0.00      6.38 o 
   2  -8   8      456.68      471.33     20.06 o 
   3  -8   8      831.99      705.62     28.26 o 
   4  -8   8      433.63      527.66     20.98 o 
   5  -8   8      589.36      645.61     29.79 o 
   6  -8   8       20.27       33.27     16.41 o 
   7  -8   8       28.75       36.43     28.72 o 
   8  -8   8        3.25        4.37     13.58 o 
   9  -8   8      243.75      264.20     57.89 o 
  10  -8   8       34.63       47.41     30.08 o 
 -13  -7   8       49.57       50.14     39.20 o 
 -12  -7   8       21.75       48.33     22.82 o 
 -11  -7   8      175.19      184.16     23.44 o 
 -10  -7   8        0.04       36.82     14.63 o 
  -9  -7   8      368.67      298.38     26.87 o 
  -8  -7   8      127.26       83.15     17.07 o 
  -7  -7   8     3065.17     3621.87    118.41 o 
  -6  -7   8       53.41       64.98      6.56 o 
  -5  -7   8      315.39      376.22     13.54 o 
  -4  -7   8       41.67        9.49     20.51 o 
  -3  -7   8      646.62      518.78     27.52 o 
  -2  -7   8        0.79        9.12     10.31 o 
  -1  -7   8      779.80      773.39     22.55 o 
   0  -7   8        4.56       -1.52      4.80 o 
   1  -7   8      331.51      320.90     14.59 o 
   2  -7   8       10.43       17.32      7.29 o 
   3  -7   8      153.78      150.42     11.85 o 
   4  -7   8       37.88       86.33      9.93 o 
   5  -7   8      239.58      203.72     17.78 o 
   6  -7   8        1.95       -9.42     10.28 o 
   7  -7   8      361.14      293.88     26.44 o 
   8  -7   8      242.61      313.77     21.11 o 
   9  -7   8      284.56      263.72     22.87 o 
  10  -7   8        9.91       31.00     31.91 o 
  11  -7   8       11.01       -1.82     27.35 o 
 -13  -6   8       13.43      -11.85     33.73 o 
 -12  -6   8        4.86       -4.56     43.76 o 
 -11  -6   8        2.08       -2.73     43.76 o 
 -10  -6   8       86.43       12.76     25.53 o 
  -9  -6   8      313.59      311.85     30.44 o 
  -8  -6   8       49.81       52.86     20.81 o 
  -7  -6   8       21.61       39.83     15.43 o 
  -6  -6   8       16.77       12.17     15.55 o 
  -5  -6   8     2257.60     2145.81    100.28 o 
  -4  -6   8      660.17      565.11     16.43 o 
  -3  -6   8      174.02      143.56     20.51 o 
  -2  -6   8     1095.64     1166.33     29.34 o 
  -1  -6   8      199.76      172.24     14.45 o 
   0  -6   8      438.13      463.43     25.98 o 
   1  -6   8      341.16      277.71     20.06 o 
   2  -6   8      797.65      899.80     27.35 o 
   3  -6   8       91.69      128.54     10.94 o 
   4  -6   8        4.07        6.84      8.30 o 
   5  -6   8     1044.61      892.21     32.16 o 
   6  -6   8      409.92      276.49     18.36 o 
   7  -6   8      141.68      125.14     14.41 o 
   8  -6   8      178.40       98.64     17.37 o 
   9  -6   8      156.25      146.94     18.83 o 
  10  -6   8       37.65       52.50     28.34 o 
  11  -6   8       23.09       75.67     31.91 o 
  12  -6   8        6.45      -20.06     31.91 o 
 -13  -5   8       38.59      103.93     53.79 o 
 -12  -5   8       36.21       47.41     32.82 o 
 -11  -5   8        3.88      -21.88     26.44 o 
 -10  -5   8       58.85       54.46     22.05 o 
  -9  -5   8        3.66      -10.48     17.41 o 
  -8  -5   8      361.60      376.03     62.45 o 
  -7  -5   8      725.14      556.34     30.67 o 
  -6  -5   8      647.00      699.60     67.01 o 
  -5  -5   8     1375.23     1196.21     95.27 o 
  -4  -5   8     1353.89     1610.19     36.42 o 
  -3  -5   8        3.40        6.84      5.16 o 
  -2  -5   8     1908.86     2158.56     87.97 o 
  -1  -5   8      568.58      488.63     20.97 o 
   0  -5   8        4.00        8.43     12.76 o 
   1  -5   8        1.08       -5.17      6.38 o 
   2  -5   8      293.31      316.34     14.59 o 
   3  -5   8      129.17      149.51     10.94 o 
   4  -5   8      398.16      450.03     18.55 o 
   5  -5   8       14.61        4.43      8.75 o 
   6  -5   8      759.81      882.22     32.71 o 
   7  -5   8      175.07      179.01     14.65 o 
   8  -5   8      303.44      258.71     18.55 o 
   9  -5   8       50.15       44.44     15.04 o 
  10  -5   8       53.33      144.61     44.22 o 
  11  -5   8      155.78      255.26     44.67 o 
  12  -5   8       13.18        9.12     28.26 o 
 -13  -4   8        0.53       12.76     35.55 o 
 -12  -4   8        0.92       23.70     35.55 o 
 -11  -4   8        8.34      -38.29     38.29 o 
 -10  -4   8       42.13       42.48     18.36 o 
  -9  -4   8        0.78        2.96     15.78 o 
  -8  -4   8       99.35       76.01     17.65 o 
  -7  -4   8       18.92       -6.91     12.20 o 
  -6  -4   8      308.06      235.12     19.01 o 
  -5  -4   8     1450.34     1634.41     87.52 o 
  -4  -4   8      148.41      188.58     12.87 o 
  -3  -4   8      346.73      386.76     12.56 o 
  -2  -4   8     1559.01     1628.09     35.09 o 
  -1  -4   8       46.70       46.97      6.66 o 
   0  -4   8       56.92       85.92     10.48 o 
   1  -4   8      411.00      332.34     10.25 o 
   2  -4   8      600.15      648.19     20.06 o 
   3  -4   8       21.04       40.11      8.20 o 
   4  -4   8       13.29       23.01      7.89 o 
   5  -4   8      695.69      487.59     25.07 o 
   6  -4   8      138.23      182.24     15.17 o 
   7  -4   8     1040.30      926.94     33.87 o 
   8  -4   8        2.26        1.24     10.51 o 
   9  -4   8      179.61      179.06     17.51 o 
  10  -4   8      203.74      257.01     22.12 o 
  11  -4   8      105.03       98.30     22.18 o 
  12  -4   8        0.08      -24.61     30.08 o 
  13  -4   8       17.48       26.44     31.91 o 
 -13  -3   8       55.60      173.21     41.94 o 
 -12  -3   8       21.40      -31.91     31.91 o 
 -11  -3   8      273.35      251.62     34.64 o 
 -10  -3   8      238.25      260.98     28.92 o 
  -9  -3   8       36.97        2.21     16.72 o 
  -8  -3   8        3.48        0.34     14.59 o 
  -7  -3   8       25.55        3.63     15.01 o 
  -6  -3   8     1036.79      896.38     36.38 o 
  -5  -3   8      518.98      612.62     27.99 o 
  -4  -3   8       26.23       17.81      9.61 o 
  -3  -3   8      712.37      648.62     20.85 o 
  -2  -3   8       32.34        8.36      5.38 o 
  -1  -3   8      116.64       94.96      9.12 o 
   0  -3   8       54.22       38.18     14.13 o 
   1  -3   8      101.70       57.31      5.38 o 
   2  -3   8     1738.09     1754.84     36.17 o 
   3  -3   8       20.69       15.40      5.38 o 
   4  -3   8      908.67      916.70     27.61 o 
   5  -3   8        2.75       10.60      7.86 o 
   6  -3   8       54.95      112.26     10.25 o 
   7  -3   8      221.69      139.76     15.04 o 
   8  -3   8        4.07       19.99     12.76 o 
   9  -3   8        0.62       13.33     18.69 o 
  10  -3   8       43.54       77.76     15.95 o 
  11  -3   8      104.31      115.87     23.86 o 
  12  -3   8        2.79       13.67     33.73 o 
  13  -3   8       10.58       -8.20     37.38 o 
 -13  -2   8        0.14      -14.59     35.55 o 
 -12  -2   8        7.73      -27.35     42.85 o 
 -11  -2   8      157.26      255.26     39.20 o 
 -10  -2   8      133.42      140.20     24.92 o 
  -9  -2   8      161.33      166.31     28.26 o 
  -8  -2   8      496.68      435.71     35.55 o 
  -7  -2   8      306.54      343.11     31.45 o 
  -6  -2   8      241.63      215.75     26.44 o 
  -5  -2   8       72.37       66.07     20.06 o 
  -4  -2   8     4028.18     4626.99    122.77 o 
  -3  -2   8     2291.20     2185.04     60.23 o 
  -2  -2   8       20.23       10.20      6.75 o 
  -1  -2   8      530.10      444.03     15.04 o 
   0  -2   8     2062.61     2395.53     45.85 o 
   1  -2   8        1.08        4.38      4.80 o 
   2  -2   8     1841.48     1795.24     36.82 o 
   3  -2   8      154.50      139.23      8.96 o 
   4  -2   8      338.69      324.50     14.17 o 
   5  -2   8      294.68      460.50     17.37 o 
   6  -2   8      109.36      155.86     11.30 o 
   7  -2   8      185.46      150.71     18.23 o 
   8  -2   8       50.75       78.98     20.97 o 
   9  -2   8      103.26       98.11     13.85 o 
  10  -2   8       64.80       18.86     12.20 o 
  11  -2   8       13.44       -6.15     30.08 o 
  12  -2   8       97.45      147.92     26.05 o 
  13  -2   8       25.06      -22.79     28.26 o 
 -13  -1   8       26.73       -8.20     34.64 o 
 -12  -1   8      118.20      102.11     35.55 o 
 -11  -1   8       58.18      124.90     40.11 o 
 -10  -1   8       37.00       61.84     28.26 o 
  -9  -1   8        2.08        9.63     21.88 o 
  -8  -1   8       12.83       32.65     17.30 o 
  -7  -1   8       57.06       60.03     16.64 o 
  -6  -1   8      389.53      305.34     23.25 o 
  -5  -1   8        8.04       11.60     15.96 o 
  -4  -1   8     1628.87     1634.75     47.35 o 
  -3  -1   8      198.53      150.30     17.32 o 
  -2  -1   8     5038.30     5318.49    115.14 o 
  -1  -1   8       12.75        4.36     10.48 o 
   0  -1   8     1457.30     1737.30     34.48 o 
   1  -1   8      118.28      129.19      6.90 o 
   2  -1   8      169.88      113.26      6.07 o 
   3  -1   8       95.55      104.21     10.94 o 
   4  -1   8     4289.71     4487.73     81.96 o 
   5  -1   8        0.12       19.14      6.45 o 
   6  -1   8        5.80       -5.70      7.42 o 
   7  -1   8      159.20       92.01     11.91 o 
   8  -1   8      435.48      470.09     21.68 o 
   9  -1   8       88.22       98.15     23.25 o 
  10  -1   8      216.60      242.52     30.08 o 
  11  -1   8        2.99       -3.46     16.69 o 
  12  -1   8       49.67       85.20     24.61 o 
  13  -1   8       41.09       43.76     36.47 o 
  14  -1   8       21.99        4.56     30.08 o 
 -13   0   8        4.15       50.14     39.20 o 
 -12   0   8        2.11      -41.94     41.94 o 
 -11   0   8      144.06      196.92     41.02 o 
 -10   0   8       51.83       81.68     39.20 o 
  -9   0   8      213.87      125.79     40.11 o 
  -8   0   8      312.03      296.62     46.04 o 
  -7   0   8      243.15      224.19     20.15 o 
  -6   0   8        0.12        7.02     12.97 o 
  -5   0   8        9.56        7.32     13.22 o 
  -4   0   8      301.92      248.78     18.23 o 
  -3   0   8     2130.33     2438.00     70.53 o 
  -2   0   8      186.15      186.82     10.51 o 
  -1   0   8      173.48      143.52      9.12 o 
   0   0   8      378.96      513.45     13.20 o 
   1   0   8       84.65       95.29      6.38 o 
   2   0   8      114.58      185.45     10.48 o 
   3   0   8      403.86      423.58     11.16 o 
   4   0   8        3.83       13.96      5.04 o 
   5   0   8       19.29       -7.50     18.69 o 
   6   0   8       82.08       84.57      8.09 o 
   7   0   8       37.73        0.18      8.09 o 
   8   0   8       32.46       14.97     11.13 o 
   9   0   8      218.83      217.02     23.70 o 
  10   0   8       84.16       68.79     20.51 o 
  11   0   8       76.31      122.98     18.66 o 
  12   0   8        0.00       -1.39     18.62 o 
  13   0   8       88.01      179.60     33.73 o 
  14   0   8       69.03       23.70     30.08 o 
 -13   1   8       12.33      -29.17     52.88 o 
 -12   1   8      158.84      134.92     45.58 o 
 -11   1   8        0.61       -4.56     27.35 o 
 -10   1   8        0.00        8.49     18.30 o 
  -9   1   8        4.49       83.10     41.94 o 
  -8   1   8      112.06       82.14     20.06 o 
  -7   1   8        6.12        2.60     15.95 o 
  -6   1   8      439.38      358.29     22.12 o 
  -5   1   8     1664.94     1815.96     54.30 o 
  -4   1   8      330.52      379.16     20.30 o 
  -3   1   8      365.69      390.16     18.02 o 
  -2   1   8     1399.35     1563.52     43.78 o 
  -1   1   8     3377.44     3125.89     69.43 o 
   0   1   8      839.45     1104.83     22.82 o 
   1   1   8       22.06       38.51      3.98 o 
   2   1   8     1259.37     1407.64     25.96 o 
   3   1   8      750.56      717.64     17.32 o 
   4   1   8     5148.74     5481.19     90.39 o 
   5   1   8      170.53      110.68      7.74 o 
   6   1   8      314.99      328.13     14.59 o 
   7   1   8       16.32       46.08     10.48 o 
   8   1   8      309.03      360.79     17.30 o 
   9   1   8       44.56       54.22     20.51 o 
  10   1   8       54.70       57.46     30.08 o 
  11   1   8       13.98       15.22     19.49 o 
  12   1   8      110.50       82.95     22.07 o 
  13   1   8        5.03       17.82     18.66 o 
  14   1   8       72.75      104.84     31.00 o 
 -13   2   8        0.27      -28.26     34.64 o 
 -12   2   8       23.89       48.32     34.64 o 
 -11   2   8        6.06       57.43     31.91 o 
 -10   2   8       11.28       -7.39     17.37 o 
  -9   2   8      577.54      824.43     84.78 o 
  -8   2   8        8.69       13.73     33.73 o 
  -7   2   8       22.61       -9.25     16.87 o 
  -6   2   8       43.57       54.14     15.06 o 
  -5   2   8      121.01      130.60     16.41 o 
  -4   2   8        0.27        9.90     15.04 o 
  -3   2   8      117.32      100.50     10.46 o 
  -2   2   8     4545.22     4772.22    120.04 o 
  -1   2   8       43.81       20.60      4.51 o 
   0   2   8     1943.16     1899.53     52.88 o 
   1   2   8      101.31       90.10      3.50 o 
   2   2   8        5.29        4.64      6.90 o 
   3   2   8      209.66      191.69      7.15 o 
   4   2   8      183.10      167.78      6.75 o 
   5   2   8       13.32       -4.15      4.15 o 
   6   2   8     1583.14     1680.78     37.03 o 
   7   2   8      519.15      691.28     22.92 o 
   8   2   8      635.30      652.48     23.77 o 
   9   2   8        0.30        7.42     14.59 o 
  10   2   8       66.11      113.85     14.33 o 
  11   2   8       18.45       49.39     17.78 o 
  12   2   8        3.98       18.79     14.66 o 
  13   2   8       39.14       -0.32     20.81 o 
  14   2   8       87.00      113.96     34.64 o 
 -13   3   8       39.14       61.08     43.76 o 
 -12   3   8        0.01      -31.00     31.00 o 
 -11   3   8       85.22       51.05     30.08 o 
 -10   3   8       46.11       23.30     63.82 o 
  -9   3   8        7.25       19.95     27.35 o 
  -8   3   8       54.17       87.93     19.46 o 
  -7   3   8        0.93       48.01     31.00 o 
  -6   3   8      120.29      142.46     15.70 o 
  -5   3   8      330.40      292.63     18.05 o 
  -4   3   8       20.46       24.36     19.60 o 
  -3   3   8      882.83      910.73     35.10 o 
  -2   3   8     2601.37     2644.62     70.26 o 
  -1   3   8      281.80      333.89     15.04 o 
   0   3   8        5.48       28.05      5.01 o 
   1   3   8      907.18      836.51     16.76 o 
   2   3   8     1843.36     2090.42     50.14 o 
   3   3   8        3.01       -7.23      7.23 o 
   4   3   8       93.65      103.15      4.80 o 
   5   3   8      121.63       87.84      7.75 o 
   6   3   8     1697.47     1683.54     37.67 o 
   7   3   8      469.73      329.02     20.51 o 
   8   3   8      342.12      335.73     18.23 o 
   9   3   8        6.29       18.14     15.95 o 
  10   3   8       45.09       69.07     12.46 o 
  11   3   8        0.20       11.73     16.86 o 
  12   3   8       47.34       30.51     16.43 o 
  13   3   8        4.62       14.48     16.72 o 
  14   3   8       31.04       86.61     41.02 o 
 -12   4   8       16.96        1.82     51.05 o 
 -11   4   8       15.83      -15.50     28.26 o 
 -10   4   8       92.72      150.42     32.82 o 
  -9   4   8       11.11        5.08     25.98 o 
  -8   4   8       67.90       39.75     16.69 o 
  -7   4   8       36.05       11.53     17.91 o 
  -6   4   8       67.50       72.60     17.32 o 
  -5   4   8        0.06       -4.82      9.98 o 
  -4   4   8      128.41      157.97     14.18 o 
  -3   4   8      923.96     1065.75     62.90 o 
  -2   4   8        3.94        4.10      9.67 o 
  -1   4   8      563.32      625.56     20.24 o 
   0   4   8        3.80       -0.56      4.15 o 
   1   4   8        5.67        6.84      1.93 o 
   2   4   8      826.52      945.39     31.91 o 
   3   4   8       60.42       71.11     10.03 o 
   4   4   8       10.70       18.65      6.38 o 
   5   4   8      753.64      658.73     39.20 o 
   6   4   8       52.13       54.70      6.45 o 
   7   4   8       90.32       47.70      7.74 o 
   8   4   8        0.30       -5.29     14.59 o 
   9   4   8      461.20      520.68     21.22 o 
  10   4   8      153.82      166.32     26.44 o 
  11   4   8       39.18       70.03     15.32 o 
  12   4   8       86.80       79.14     19.22 o 
  13   4   8        5.97        4.14     20.06 o 
  14   4   8       17.81       37.38     27.35 o 
 -12   5   8       19.41       22.79     33.73 o 
 -11   5   8       34.21      -27.35     43.76 o 
 -10   5   8       56.33       71.11     29.17 o 
  -9   5   8       27.77       22.55     28.26 o 
  -8   5   8       11.86       34.50     16.17 o 
  -7   5   8      474.70      557.24     31.75 o 
  -6   5   8      717.78      760.43     67.01 o 
  -5   5   8       18.34        8.70     16.41 o 
  -4   5   8       47.22       29.60     23.25 o 
  -3   5   8     1070.49     1146.24     37.97 o 
  -2   5   8      588.71      660.41     53.33 o 
  -1   5   8      542.34      581.13     21.16 o 
   0   5   8      421.73      498.40     15.06 o 
   1   5   8      130.95      154.99     14.13 o 
   2   5   8      146.13      175.29      7.29 o 
   3   5   8        3.16       -0.91      0.91 o 
   4   5   8      699.87      826.53     16.86 o 
   5   5   8     1135.47     1124.83     23.21 o 
   6   5   8      997.44     1202.22     25.12 o 
   7   5   8      197.44      244.02     10.51 o 
   8   5   8     1859.71     1878.97     46.65 o 
   9   5   8        2.39       12.16     25.07 o 
  10   5   8        3.77       -2.88     11.60 o 
  11   5   8        2.18       -8.15     14.65 o 
  12   5   8        0.47       16.96     16.64 o 
  13   5   8       10.49       14.93     18.36 o 
  14   5   8        1.74       18.23     34.64 o 
 -12   6   8        5.21      -31.91     33.73 o 
 -11   6   8      157.68      183.24     51.05 o 
 -10   6   8        0.22      -25.53     25.53 o 
  -9   6   8       39.24        7.43     20.77 o 
  -8   6   8        3.74       -5.77     19.93 o 
  -7   6   8      111.85      101.60     16.20 o 
  -6   6   8      521.29      492.12     67.01 o 
  -5   6   8      177.38      252.03     17.00 o 
  -4   6   8      733.29      770.34     32.21 o 
  -3   6   8      650.59      632.86     26.70 o 
  -2   6   8      420.61      437.01     36.47 o 
  -1   6   8     1825.58     1862.16     51.65 o 
   0   6   8     2565.40     2797.05     63.25 o 
   1   6   8       70.97       70.84      5.45 o 
   2   6   8      963.57     1068.34     22.98 o 
   3   6   8      428.99      413.89     10.94 o 
   4   6   8       45.80       56.16      4.51 o 
   5   6   8       31.58       36.43      6.84 o 
   6   6   8      873.22      924.67     21.24 o 
   7   6   8        1.00       -1.15      7.39 o 
   8   6   8     1420.51     1507.59     48.32 o 
   9   6   8        3.69       16.08      9.94 o 
  10   6   8       50.00       54.22     10.62 o 
  11   6   8        0.69       -6.68     11.91 o 
  12   6   8        5.13       23.15     19.46 o 
  13   6   8        9.07        9.25     42.85 o 
  14   6   8        1.10      -23.70     23.70 o 
 -11   7   8       32.48       72.93     39.20 o 
 -10   7   8       17.50       35.55     32.82 o 
  -9   7   8       70.63       75.67     38.29 o 
  -8   7   8      124.43      119.08     29.63 o 
  -7   7   8        4.40       19.37     16.42 o 
  -6   7   8     1178.39     1185.02     54.78 o 
  -5   7   8       77.39      105.75     19.14 o 
  -4   7   8      134.22      142.72     15.77 o 
  -3   7   8        0.23       -1.60     10.48 o 
  -2   7   8      362.32      399.70     19.59 o 
  -1   7   8     3479.12     3808.88     98.91 o 
   0   7   8        6.26        5.28      5.51 o 
   1   7   8     1172.72     1252.35     29.91 o 
   2   7   8     1368.41     1569.89     31.66 o 
   3   7   8       73.35       70.20      4.56 o 
   4   7   8     2999.15     3106.01     61.08 o 
   5   7   8     1235.97     1257.60     29.09 o 
   6   7   8      285.34      259.00      9.61 o 
   7   7   8       17.40       15.50      6.45 o 
   8   7   8        6.13       22.10      8.04 o 
   9   7   8      311.10      280.38     29.63 o 
  10   7   8       15.72       12.28     18.69 o 
  11   7   8       43.90       38.25     24.61 o 
  12   7   8        0.11      -17.47     17.78 o 
  13   7   8       44.56       26.02     17.51 o 
  14   7   8      199.87      200.56     37.38 o 
 -11   8   8        3.67       38.29     38.29 o 
 -10   8   8        5.74      -20.97     29.17 o 
  -9   8   8       32.54       51.96     35.55 o 
  -8   8   8       88.09       45.58     39.20 o 
  -7   8   8        0.82        7.62     17.32 o 
  -6   8   8       67.99       62.98     18.56 o 
  -5   8   8       23.92       13.05     13.20 o 
  -4   8   8      252.39      301.13     23.25 o 
  -3   8   8      929.53     1059.69     39.91 o 
  -2   8   8        1.52        7.96     15.50 o 
  -1   8   8      713.67      819.09     48.77 o 
   0   8   8     2320.32     2657.84     61.56 o 
   1   8   8      223.09      221.76     12.31 o 
   2   8   8      543.73      551.58     28.26 o 
   3   8   8       97.86       79.31      6.38 o 
   4   8   8      133.31      116.69      6.38 o 
   5   8   8      234.30      256.39     23.70 o 
   6   8   8       12.69       11.33      6.56 o 
   7   8   8     1901.89     1942.10     41.29 o 
   8   8   8     1136.33     1189.28     28.64 o 
   9   8   8      143.46      159.10     10.31 o 
  10   8   8      348.87      329.20     35.55 o 
  11   8   8       11.62        8.26     13.22 o 
  12   8   8      148.36      123.64     21.42 o 
  13   8   8        9.39        4.95     13.13 o 
  14   8   8       17.95        7.16     21.88 o 
 -10   9   8        0.71      113.05     50.14 o 
  -9   9   8      101.96       92.08     39.20 o 
  -8   9   8       14.15       48.13     57.43 o 
  -7   9   8        0.08       10.89     16.64 o 
  -6   9   8       12.48        8.92     41.02 o 
  -5   9   8       76.34       86.23     17.91 o 
  -4   9   8        2.93       -4.25     11.55 o 
  -3   9   8      133.36      160.07     15.31 o 
  -2   9   8       56.36       64.91     29.17 o 
  -1   9   8      436.97      452.89     25.98 o 
   0   9   8       57.17       64.87      7.66 o 
   1   9   8     1759.79     1889.25     47.48 o 
   2   9   8        8.57        4.41      5.47 o 
   3   9   8        5.31        0.00      6.38 o 
   4   9   8       31.12       38.29      6.38 o 
   5   9   8       47.72       47.41      7.29 o 
   6   9   8     1324.74     1437.23     62.90 o 
   7   9   8      168.77      175.86     15.95 o 
   8   9   8      574.26      571.63     22.34 o 
   9   9   8       30.17       28.76      8.31 o 
  10   9   8       62.77       67.15     12.31 o 
  11   9   8      104.15      106.83     16.87 o 
  12   9   8        1.99       -5.37     12.77 o 
  13   9   8       19.86       52.53     18.69 o 
  14   9   8        0.27        2.28     36.92 o 
 -10  10   8        5.10       31.00     34.64 o 
  -9  10   8        1.16      -19.14     29.17 o 
  -8  10   8       23.66       25.53     39.20 o 
  -7  10   8       30.74       27.12     17.91 o 
  -6  10   8      108.21       67.67     18.36 o 
  -5  10   8       66.70       38.06     14.14 o 
  -4  10   8       42.32       48.99     25.98 o 
  -3  10   8      291.52      318.08     23.52 o 
  -2  10   8      120.58      130.77     17.65 o 
  -1  10   8        8.92        3.33     11.91 o 
   0  10   8      506.26      548.85     26.44 o 
   1  10   8     2100.51     2139.51     53.84 o 
   2  10   8      177.67      181.52     10.20 o 
   3  10   8      348.68      358.47     12.55 o 
   4  10   8     1531.98     1728.50     39.20 o 
   5  10   8      105.78       95.72      8.20 o 
   6  10   8       38.44       29.42      7.00 o 
   7  10   8      717.48      703.03     22.91 o 
   8  10   8      288.79      291.48     20.97 o 
   9  10   8        3.82        4.14      7.00 o 
  10  10   8      113.21       95.02     15.04 o 
  11  10   8       46.23       56.06     13.49 o 
  12  10   8        3.82       14.61     13.58 o 
  13  10   8        0.06       -1.51     14.45 o 
  14  10   8        1.42       11.59     33.73 o 
 -10  11   8        6.67      -35.55     35.55 o 
  -9  11   8        1.58       43.76     31.00 o 
  -8  11   8       26.38       26.44     37.38 o 
  -7  11   8       18.64       37.23     20.06 o 
  -6  11   8       86.63       77.29     41.48 o 
  -5  11   8       38.48       48.89     15.43 o 
  -4  11   8        9.41       -1.82     27.35 o 
  -3  11   8        3.95        3.46     28.72 o 
  -2  11   8        8.93        5.60     35.55 o 
  -1  11   8       26.85       32.01     11.27 o 
   0  11   8      112.12      135.17     12.76 o 
   1  11   8      395.97      406.32     17.81 o 
   2  11   8      319.55      397.40     25.53 o 
   3  11   8       80.23      102.60     22.34 o 
   4  11   8      502.39      544.26     17.32 o 
   5  11   8      285.07      273.50     14.59 o 
   6  11   8       83.51       77.40     11.40 o 
   7  11   8        0.84       -4.95      8.20 o 
   8  11   8        8.52       13.53      9.78 o 
   9  11   8      219.34      172.77     13.65 o 
  10  11   8        9.29       -9.33      9.33 o 
  11  11   8       15.05       15.94     13.67 o 
  12  11   8       19.20       31.88     20.06 o 
  13  11   8        5.21      -15.06     20.97 o 
  -9  12   8        8.19        4.56     34.64 o 
  -8  12   8      114.82       85.70     35.55 o 
  -7  12   8      106.54       93.90     31.91 o 
  -6  12   8       16.89       -5.86     19.69 o 
  -5  12   8        9.38       19.40     18.36 o 
  -4  12   8       11.31       15.30     14.33 o 
  -3  12   8      200.78      187.66     19.95 o 
  -2  12   8      267.77      296.16     22.71 o 
  -1  12   8      818.44      918.83     44.72 o 
   0  12   8       16.36       11.99     10.94 o 
   1  12   8      672.88      766.51     28.50 o 
   2  12   8      392.61      481.79     20.91 o 
   3  12   8      442.58      453.56     17.11 o 
   4  12   8      223.90      185.07     10.94 o 
   5  12   8        7.92        2.73      6.38 o 
   6  12   8        1.34       -1.82     10.03 o 
   7  12   8       19.94       16.09      8.09 o 
   8  12   8       98.02      107.05     22.34 o 
   9  12   8        0.13       28.02     18.23 o 
  10  12   8       52.10       37.68     12.23 o 
  11  12   8       86.30      120.22     30.08 o 
  12  12   8       10.38       -4.59     23.70 o 
  13  12   8        4.78       55.20     24.51 o 
  -8  13   8       16.56       60.17     34.64 o 
  -7  13   8       14.39       31.91     41.02 o 
  -6  13   8        0.72      -35.55     35.55 o 
  -5  13   8        4.41       24.26     19.86 o 
  -4  13   8      215.44      214.98     27.26 o 
  -3  13   8      193.43      190.20     21.02 o 
  -2  13   8      404.79      356.02     26.43 o 
  -1  13   8      330.72      372.26     32.82 o 
   0  13   8      140.93      156.46     13.65 o 
   1  13   8        0.07       -3.57      7.42 o 
   2  13   8      129.83      123.32     11.73 o 
   3  13   8      792.06      807.21     26.09 o 
   4  13   8       52.95       57.43      8.20 o 
   5  13   8      308.30      367.40     19.14 o 
   6  13   8      370.63      384.72     19.14 o 
   7  13   8      117.41      137.66     12.76 o 
   8  13   8        5.36       -0.79      9.85 o 
   9  13   8      298.49      338.05     16.95 o 
  10  13   8       13.26      -10.87     10.87 o 
  11  13   8        0.06       -4.92     23.25 o 
  12  13   8       20.54        7.88     19.22 o 
  13  13   8        0.00       82.05     41.94 o 
  -7  14   8       12.08       23.70     31.91 o 
  -6  14   8       10.93       66.55     31.00 o 
  -5  14   8        8.87       23.70     25.53 o 
  -4  14   8       53.00       62.90     22.56 o 
  -3  14   8        8.59       -0.91     32.82 o 
  -2  14   8        7.67        5.02     20.97 o 
  -1  14   8       30.62       12.36     10.25 o 
   0  14   8       83.15       39.80     11.16 o 
   1  14   8       56.18       49.23      9.10 o 
   2  14   8       10.90       -3.72      8.31 o 
   3  14   8      186.17      174.38     12.29 o 
   4  14   8      116.44      125.81     10.94 o 
   5  14   8       35.30       12.76     10.03 o 
   6  14   8      501.32      447.62     20.97 o 
   7  14   8      419.12      405.69     21.88 o 
   8  14   8       87.67       98.41     11.30 o 
   9  14   8        0.07        8.84      9.94 o 
  10  14   8       43.22       48.71     11.45 o 
  11  14   8        1.60      -15.70     15.70 o 
  12  14   8        0.51       22.79     36.47 o 
  -7  15   8        5.51       26.44     36.47 o 
  -6  15   8        7.62       73.84     51.05 o 
  -5  15   8        6.73      -25.53     25.53 o 
  -4  15   8      109.32       78.40     31.00 o 
  -3  15   8       29.68       27.20     17.94 o 
  -2  15   8       70.28      108.22     21.08 o 
  -1  15   8        0.29       -4.56     12.76 o 
   0  15   8        8.95       10.38     17.32 o 
   1  15   8      900.78      937.99     40.74 o 
   2  15   8       29.69       21.88     12.76 o 
   3  15   8      266.31      271.95     26.44 o 
   4  15   8      684.01      822.31     29.17 o 
   5  15   8        0.21       -3.65      9.12 o 
   6  15   8      479.46      483.18     24.61 o 
   7  15   8      159.87      148.60     17.32 o 
   8  15   8        1.73       12.76     10.94 o 
   9  15   8       91.12       93.96     12.82 o 
  10  15   8       77.06       50.12     14.66 o 
  11  15   8      197.11      175.04     31.91 o 
  -6  16   8       35.93       79.31     31.91 o 
  -5  16   8        5.02       49.23     28.26 o 
  -4  16   8       52.61       30.08     41.02 o 
  -3  16   8        5.46        1.82     22.79 o 
  -2  16   8       37.31       31.15     17.78 o 
  -1  16   8       72.25       53.79     16.41 o 
   0  16   8       11.14        8.32     10.07 o 
   1  16   8       39.00       24.61     11.39 o 
   2  16   8        0.04      -10.03     10.03 o 
   3  16   8      145.54      116.69     13.67 o 
   4  16   8       44.18       20.97     10.94 o 
   5  16   8       43.55       36.47     11.85 o 
   6  16   8      115.66      126.72     16.41 o 
   7  16   8        6.51       -9.12     10.94 o 
   8  16   8       28.85        1.82     11.85 o 
   9  16   8       15.12       10.03     13.67 o 
  10  16   8        4.09       -9.94     29.63 o 
  11  16   8       24.59       61.08     28.26 o 
  -4  17   8       42.79       67.46     31.91 o 
  -3  17   8       12.85      -14.59     40.11 o 
  -2  17   8       27.21       47.41     24.61 o 
  -1  17   8        8.47       49.28     17.03 o 
   0  17   8      113.07       94.69     15.78 o 
   1  17   8        1.31       -9.98      9.98 o 
   2  17   8      423.88      458.53     23.70 o 
   3  17   8       13.05       25.53     11.85 o 
   4  17   8      189.24      162.27     15.50 o 
   5  17   8      157.23      145.86     16.41 o 
   6  17   8        8.92       39.20     12.76 o 
   7  17   8        0.16      -16.41     16.41 o 
   8  17   8      273.28      218.80     20.97 o 
   9  17   8       10.97       43.76     20.06 o 
  10  17   8        7.26       24.61     20.97 o 
  -3  18   8        8.18       11.85     27.35 o 
  -2  18   8       11.30       54.70     37.38 o 
  -1  18   8        9.12        0.24     18.69 o 
   0  18   8        5.47       -6.41     21.88 o 
   1  18   8       82.02       91.24     18.69 o 
   2  18   8       89.69       99.94     37.38 o 
   3  18   8        5.61        6.38     11.85 o 
   4  18   8      107.25       60.17     12.76 o 
   5  18   8       14.62        7.29     16.41 o 
   6  18   8      294.82      270.76     24.61 o 
   7  18   8        2.70      -15.50     15.50 o 
   8  18   8        0.15        8.20     21.88 o 
   9  18   8       68.96       58.35     20.97 o 
  -1  19   8       11.92       -9.90     17.28 o 
   0  19   8        9.13       15.38     18.76 o 
   1  19   8        0.16       -2.02     16.87 o 
   2  19   8       13.72        4.62     15.04 o 
   3  19   8        0.36      -14.59     17.32 o 
   4  19   8       29.07        6.38     14.59 o 
   5  19   8       14.40       -5.47     18.23 o 
   6  19   8       55.69       15.50     19.14 o 
   7  19   8       26.33       44.67     20.97 o 
   2  20   8       12.48       54.70     30.08 o 
   3  20   8      130.18      125.81     23.70 o 
   4  20   8        3.01       22.79     18.23 o 
  -3 -17   9        4.32      -34.64     34.64 o 
  -2 -17   9       26.90       47.41     37.38 o 
  -1 -17   9       30.79      -24.61     34.64 o 
  -6 -16   9       37.29       70.20     35.55 o 
  -5 -16   9       22.43       31.00     33.73 o 
  -4 -16   9        4.44       61.08     32.82 o 
  -3 -16   9       10.22       30.08     30.08 o 
  -2 -16   9       21.21       15.50     29.17 o 
  -1 -16   9        6.91       59.26     34.64 o 
   0 -16   9        6.39       13.67     27.35 o 
   1 -16   9        0.26        5.47     26.44 o 
   2 -16   9        8.71      -20.97     30.08 o 
  -8 -15   9       12.60       83.87     33.73 o 
  -7 -15   9       70.09      105.75     41.94 o 
  -6 -15   9        8.48       56.52     34.64 o 
  -5 -15   9        2.07      -30.08     30.08 o 
  -4 -15   9       85.27      156.80     37.38 o 
  -3 -15   9      101.37      128.54     39.20 o 
  -2 -15   9       18.42       74.76     41.94 o 
  -1 -15   9        0.41       -0.91     38.29 o 
   0 -15   9       69.05       58.35     30.08 o 
   1 -15   9        3.49       12.76     12.76 o 
   2 -15   9       31.97       80.23     36.47 o 
   3 -15   9       10.72      135.84     47.41 o 
   4 -15   9        4.90        3.65     32.82 o 
  -9 -14   9       26.59       33.73     31.00 o 
  -8 -14   9        2.90       25.53     31.00 o 
  -7 -14   9      126.56      216.97     51.05 o 
  -6 -14   9       93.70      197.83     45.58 o 
  -5 -14   9        6.65       50.14     26.44 o 
  -4 -14   9       14.51       52.88     25.53 o 
  -3 -14   9       26.54      -27.35     27.35 o 
  -2 -14   9        5.33       22.79     33.73 o 
  -1 -14   9        2.67       -1.82     38.29 o 
   0 -14   9       72.87       91.17     12.76 o 
   1 -14   9       60.97       53.79     15.50 o 
   2 -14   9        1.88      -14.59     33.73 o 
   3 -14   9       30.59       -3.65     28.26 o 
   4 -14   9        0.01      -10.03     29.17 o 
   5 -14   9      136.28      150.42     34.64 o 
 -10 -13   9        6.34      111.22     47.41 o 
  -9 -13   9        1.70      -43.76     43.76 o 
  -8 -13   9       20.48      -20.97     33.73 o 
  -7 -13   9        8.89      -20.97     29.17 o 
  -6 -13   9        0.02        6.38     26.44 o 
  -5 -13   9        0.07        3.65     33.73 o 
  -4 -13   9        7.64      -14.59     21.88 o 
  -3 -13   9      221.86      254.35     37.38 o 
  -2 -13   9        0.02      -30.08     30.08 o 
  -1 -13   9        3.72      -20.97     20.97 o 
   0 -13   9      286.18      335.71     15.14 o 
   1 -13   9       32.29       23.82      7.39 o 
   2 -13   9        7.59        8.20     22.79 o 
   3 -13   9        0.26       -7.29     24.61 o 
   4 -13   9        1.51      -25.53     35.55 o 
   5 -13   9        9.18        1.82     27.35 o 
   6 -13   9        5.11       26.44     31.91 o 
   7 -13   9       65.89       79.31     51.05 o 
 -10 -12   9        4.64      -32.82     33.73 o 
  -9 -12   9        4.21      -28.26     28.26 o 
  -8 -12   9       79.83       38.29     32.82 o 
  -7 -12   9        1.56      -10.03     23.70 o 
  -6 -12   9        0.94       56.52     34.64 o 
  -5 -12   9       92.88       47.41     22.79 o 
  -4 -12   9      134.22      221.73     36.47 o 
  -3 -12   9      383.53      360.10     29.17 o 
  -2 -12   9      236.99      233.38     25.53 o 
  -1 -12   9       33.04       64.73     22.79 o 
   0 -12   9       48.33       60.55      7.66 o 
   1 -12   9       15.87       27.63      8.09 o 
   2 -12   9      249.40      233.38     18.23 o 
   3 -12   9        9.82       45.58     12.76 o 
   4 -12   9       71.40       72.93     17.32 o 
   5 -12   9      142.11      124.90     18.23 o 
   6 -12   9        1.06        9.12     26.44 o 
   7 -12   9       20.58       23.70     40.11 o 
   8 -12   9        6.87       31.77     25.16 o 
 -11 -11   9       46.59       50.14     36.47 o 
 -10 -11   9       28.61       41.02     31.91 o 
  -9 -11   9        5.78       10.03     29.17 o 
  -8 -11   9        0.85       57.43     25.53 o 
  -7 -11   9       39.82       42.85     37.38 o 
  -6 -11   9       33.40       12.97     20.51 o 
  -5 -11   9       48.35       73.69     19.93 o 
  -4 -11   9      751.65      806.92     43.82 o 
  -3 -11   9      101.05      143.58     17.26 o 
  -2 -11   9        6.35       13.67     14.59 o 
  -1 -11   9        3.56       23.70     17.32 o 
   0 -11   9      394.45      399.39     34.64 o 
   1 -11   9        1.25       20.56     13.67 o 
   2 -11   9      122.37      123.07     12.76 o 
   3 -11   9        1.57       -0.91      9.12 o 
   4 -11   9       12.75       40.11     13.67 o 
   5 -11   9       50.19       34.64     14.59 o 
   6 -11   9        5.10       -4.56     16.41 o 
   7 -11   9        3.34       41.10     49.69 o 
   8 -11   9       15.86       45.58     45.58 o 
 -11 -10   9       56.99      108.49     35.55 o 
 -10 -10   9        0.01      -25.53     30.08 o 
  -9 -10   9       12.56      -10.03     10.03 o 
  -8 -10   9        0.33        1.71      8.20 o 
  -7 -10   9       45.40       26.58     31.45 o 
  -6 -10   9        0.69       -4.92     18.21 o 
  -5 -10   9        1.57       10.07     15.31 o 
  -4 -10   9       81.28      104.75     19.72 o 
  -3 -10   9       16.48       30.56     19.60 o 
  -2 -10   9      288.82      235.21     21.88 o 
  -1 -10   9      239.31      312.70     27.35 o 
   0 -10   9       77.89       69.19      8.04 o 
   1 -10   9      119.46       59.64      8.42 o 
   2 -10   9       61.38       72.02     10.03 o 
   3 -10   9      155.99      227.00     17.32 o 
   4 -10   9        3.33       19.14     11.85 o 
   5 -10   9        0.45       -4.56     12.76 o 
   6 -10   9       11.30        7.04     34.64 o 
   7 -10   9        5.00       31.00     21.88 o 
   8 -10   9       26.35       35.71     21.56 o 
   9 -10   9       39.44      -37.38     49.23 o 
 -12  -9   9       19.83       -5.47     35.55 o 
 -11  -9   9       40.06       65.64     33.73 o 
 -10  -9   9        3.15       19.14     33.73 o 
  -9  -9   9       12.63        4.68      9.61 o 
  -8  -9   9        6.09        1.20      6.84 o 
  -7  -9   9       35.55       29.06      6.84 o 
  -6  -9   9       58.96       21.76     20.97 o 
  -5  -9   9      202.35      141.11     57.89 o 
  -4  -9   9        0.49       -0.52     15.55 o 
  -3  -9   9      205.61      112.77     21.59 o 
  -2  -9   9      151.10      137.46     13.99 o 
  -1  -9   9      101.05      124.90     17.32 o 
   0  -9   9      396.77      374.14     15.01 o 
   1  -9   9      375.39      432.86     21.88 o 
   2  -9   9      618.10      662.77     27.35 o 
   3  -9   9      243.15      175.95     13.67 o 
   4  -9   9      332.08      301.76     20.97 o 
   5  -9   9        4.23        1.82     10.94 o 
   6  -9   9       35.31       16.67     12.05 o 
   7  -9   9        7.50       58.92     51.05 o 
   8  -9   9        3.91       29.78     22.78 o 
   9  -9   9       14.67       14.59     41.94 o 
  10  -9   9      123.37      193.27     45.58 o 
 -12  -8   9       16.80        0.00     38.29 o 
 -11  -8   9       35.74      109.40     35.55 o 
 -10  -8   9        3.88        7.70     16.15 o 
  -9  -8   9       25.95       31.04     11.57 o 
  -8  -8   9      261.52      258.81     16.87 o 
  -7  -8   9       19.41        4.91      7.75 o 
  -6  -8   9       45.67       50.65      5.45 o 
  -5  -8   9       78.13       57.86     19.14 o 
  -4  -8   9       80.93       75.27     17.00 o 
  -3  -8   9      363.50      411.37     27.35 o 
  -2  -8   9      150.98      167.18     18.81 o 
  -1  -8   9       50.52       52.88     14.59 o 
   0  -8   9        3.25        0.58      8.20 o 
   1  -8   9     1198.74     1429.25     35.57 o 
   2  -8   9       86.60       92.08     10.94 o 
   3  -8   9      182.95      187.80     14.59 o 
   4  -8   9       19.42       38.29     10.03 o 
   5  -8   9       55.25       70.02     10.32 o 
   6  -8   9        0.40        6.38     11.39 o 
   7  -8   9       30.74       19.92     16.41 o 
   8  -8   9        4.13        1.09     13.99 o 
   9  -8   9       28.11       13.67     29.17 o 
  10  -8   9       13.43      -38.29     40.11 o 
 -12  -7   9        3.65        0.91     35.55 o 
 -11  -7   9        7.95       57.26     33.28 o 
 -10  -7   9       19.96       14.59     41.02 o 
  -9  -7   9        1.38      -22.01     22.31 o 
  -8  -7   9        8.08      -17.26     19.31 o 
  -7  -7   9       28.95       22.09     14.59 o 
  -6  -7   9      296.49      338.72     20.97 o 
  -5  -7   9      304.74      236.42     14.77 o 
  -4  -7   9      781.20      699.38     24.61 o 
  -3  -7   9      183.52      212.78     20.51 o 
  -2  -7   9       81.03      114.47     24.16 o 
  -1  -7   9       77.83       57.43     13.67 o 
   0  -7   9        6.51        7.95     19.60 o 
   1  -7   9       31.44       51.89     16.41 o 
   2  -7   9      214.98      214.24     12.76 o 
   3  -7   9      338.49      317.26     16.41 o 
   4  -7   9      614.09      732.97     30.08 o 
   5  -7   9        4.97       27.77     18.23 o 
   6  -7   9      331.78      361.53     20.91 o 
   7  -7   9       31.95       64.86     19.60 o 
   8  -7   9       10.12        1.46     14.41 o 
   9  -7   9        4.09       30.65     16.36 o 
  10  -7   9       78.73      150.42     36.47 o 
  11  -7   9       15.50       46.49     30.08 o 
 -13  -6   9       78.09      126.72     49.23 o 
 -12  -6   9       73.93      141.31     56.52 o 
 -11  -6   9       23.35       90.25     34.64 o 
 -10  -6   9      257.36      215.15     35.55 o 
  -9  -6   9      766.38      700.66     43.34 o 
  -8  -6   9      114.67      111.54     42.39 o 
  -7  -6   9       41.59       38.50     19.22 o 
  -6  -6   9      397.39      407.41     19.56 o 
  -5  -6   9        5.98        3.39      5.38 o 
  -4  -6   9     1025.35     1017.35     27.39 o 
  -3  -6   9       11.59        0.83      5.12 o 
  -2  -6   9       16.35        5.47     22.79 o 
  -1  -6   9      614.36      532.75     40.57 o 
   0  -6   9      553.79      643.21     19.04 o 
   1  -6   9      328.16      392.74     13.59 o 
   2  -6   9       22.25       22.79      8.20 o 
   3  -6   9      133.60      147.69     11.85 o 
   4  -6   9      966.62     1175.12     37.38 o 
   5  -6   9      525.45      669.47     28.15 o 
   6  -6   9      220.32      241.78     16.98 o 
   7  -6   9        0.49        4.56     10.62 o 
   8  -6   9       54.63       72.00     17.07 o 
   9  -6   9        0.00      -12.68     13.49 o 
  10  -6   9      121.95      118.00     36.47 o 
  11  -6   9        9.06        8.20     43.76 o 
  12  -6   9       58.23      105.75     33.73 o 
 -13  -5   9       27.37       24.61     51.05 o 
 -12  -5   9       24.16       10.03     31.91 o 
 -11  -5   9        4.25      -25.53     25.53 o 
 -10  -5   9       20.26       -0.91     25.53 o 
  -9  -5   9       35.13       22.79     19.34 o 
  -8  -5   9      825.09      826.65     45.43 o 
  -7  -5   9       57.26       41.18     19.14 o 
  -6  -5   9      647.84      699.79     41.48 o 
  -5  -5   9        4.47        2.30     18.23 o 
  -4  -5   9      270.44      230.15     13.22 o 
  -3  -5   9      446.26      407.60     30.54 o 
  -2  -5   9        0.43      -15.04     15.04 o 
  -1  -5   9      520.92      504.68     16.53 o 
   0  -5   9      804.74      899.84     20.36 o 
   1  -5   9       15.61       19.89      7.75 o 
   2  -5   9      146.28      184.15     11.85 o 
   3  -5   9       31.70       52.88      9.12 o 
   4  -5   9       41.44       98.29      9.50 o 
   5  -5   9       12.46       46.49     10.28 o 
   6  -5   9      458.81      559.36     26.44 o 
   7  -5   9        0.09       -3.50     12.20 o 
   8  -5   9      129.24      130.73     41.02 o 
   9  -5   9       47.29       61.96     17.52 o 
  10  -5   9        0.92      -20.81     20.81 o 
  11  -5   9       19.36       61.99     28.26 o 
  12  -5   9        3.20        0.00     32.82 o 
 -13  -4   9        0.46       60.17     33.73 o 
 -12  -4   9       53.38       12.76     32.82 o 
 -11  -4   9        7.05       -7.29     43.76 o 
 -10  -4   9        4.31      -13.67     26.44 o 
  -9  -4   9      410.84      375.86     28.34 o 
  -8  -4   9       18.68       -8.81     17.00 o 
  -7  -4   9       36.68       37.88     15.70 o 
  -6  -4   9      813.46      807.37     59.26 o 
  -5  -4   9      538.40      671.74     30.01 o 
  -4  -4   9      166.88      181.27     12.42 o 
  -3  -4   9      600.14      480.52     18.23 o 
  -2  -4   9      705.34      754.91     20.60 o 
  -1  -4   9       73.53       49.94      7.89 o 
   0  -4   9      582.28      680.61     21.88 o 
   1  -4   9       54.44       45.75      5.80 o 
   2  -4   9      491.77      499.28     15.17 o 
   3  -4   9        4.43       -8.20      8.20 o 
   4  -4   9      124.93      166.24     11.55 o 
   5  -4   9      135.80      172.28     11.80 o 
   6  -4   9      980.31     1082.80     51.96 o 
   7  -4   9       99.45      119.82     31.00 o 
   8  -4   9        3.33        1.09     11.16 o 
   9  -4   9       18.31       48.89     13.76 o 
  10  -4   9       22.47       57.12     36.01 o 
  11  -4   9       83.96       83.81     56.98 o 
  12  -4   9       25.48       46.49     39.20 o 
 -13  -3   9        3.95       36.47     36.47 o 
 -12  -3   9        0.21      -22.79     34.64 o 
 -11  -3   9      301.60      456.74     49.23 o 
 -10  -3   9        3.74       35.89     24.16 o 
  -9  -3   9        0.10       13.27     19.14 o 
  -8  -3   9      435.43      445.98     27.72 o 
  -7  -3   9     6019.79     6560.41    198.00 o 
  -6  -3   9        3.17       24.95     14.13 o 
  -5  -3   9       89.25      135.89     15.96 o 
  -4  -3   9      282.18      296.30     14.33 o 
  -3  -3   9     2798.98     2725.87     57.05 o 
  -2  -3   9      269.39      207.69     10.48 o 
  -1  -3   9     1143.89     1160.26     42.39 o 
   0  -3   9       28.17       35.00      7.29 o 
   1  -3   9        4.13       -4.44      5.93 o 
   2  -3   9       27.76       39.43      6.35 o 
   3  -3   9      349.44      336.36     13.05 o 
   4  -3   9      264.57      327.57     15.01 o 
   5  -3   9      649.08      611.07     22.07 o 
   6  -3   9      137.06      259.56     14.66 o 
   7  -3   9      351.45      412.46     45.13 o 
   8  -3   9      127.39      132.61     14.45 o 
   9  -3   9      105.94      101.13     48.32 o 
  10  -3   9        4.17        0.91     17.32 o 
  11  -3   9       66.86       50.60     19.34 o 
  12  -3   9        9.52        7.29     28.26 o 
  13  -3   9       23.94       57.43     35.55 o 
 -13  -2   9        0.12       -8.20     36.47 o 
 -12  -2   9       16.14       72.93     34.64 o 
 -11  -2   9       48.82       98.46     31.00 o 
 -10  -2   9        8.59       16.97     19.39 o 
  -9  -2   9      331.69      330.73     28.67 o 
  -8  -2   9        4.26       16.77     14.49 o 
  -7  -2   9      257.30      192.28     29.17 o 
  -6  -2   9     1711.30     1873.85     62.79 o 
  -5  -2   9      447.20      403.78     21.27 o 
  -4  -2   9     1566.54     1842.14     56.55 o 
  -3  -2   9      278.56      248.49     55.16 o 
  -2  -2   9      137.15      151.00     16.41 o 
  -1  -2   9     1381.96     1363.05     29.57 o 
   0  -2   9      874.07      884.69     20.74 o 
   1  -2   9       72.80       63.40      8.20 o 
   2  -2   9      254.10      268.87      9.78 o 
   3  -2   9      190.19      172.31     17.78 o 
   4  -2   9      116.94      146.94      8.54 o 
   5  -2   9      155.90      127.36     18.23 o 
   6  -2   9       15.59        5.81     15.50 o 
   7  -2   9      114.56       87.55     13.35 o 
   8  -2   9      280.39      242.08     22.79 o 
   9  -2   9        3.51        0.84     11.91 o 
  10  -2   9       16.34        9.97     14.41 o 
  11  -2   9       12.07       31.18     45.13 o 
  12  -2   9        7.06        7.12     19.86 o 
  13  -2   9        2.17       12.76     35.55 o 
 -13  -1   9       13.01       24.61     36.47 o 
 -12  -1   9       33.29      -13.67     31.00 o 
 -11  -1   9        0.76       34.64     41.02 o 
 -10  -1   9      197.92      152.91     34.64 o 
  -9  -1   9       31.93       21.17     17.09 o 
  -8  -1   9       55.70       94.62     19.04 o 
  -7  -1   9      267.18      244.03     39.66 o 
  -6  -1   9      243.55      269.01     20.30 o 
  -5  -1   9      601.48      688.96     29.28 o 
  -4  -1   9      199.54      236.73     21.88 o 
  -3  -1   9       27.08        6.06     10.46 o 
  -2  -1   9      281.61      354.71     13.59 o 
  -1  -1   9     1305.77     1253.82     28.68 o 
   0  -1   9     3096.60     3382.44     57.10 o 
   1  -1   9       77.54       43.28      4.80 o 
   2  -1   9       86.70      106.28      6.07 o 
   3  -1   9       21.74       19.79     11.85 o 
   4  -1   9       42.15       29.62      6.84 o 
   5  -1   9      214.55      160.06      9.67 o 
   6  -1   9       67.68      171.33     13.22 o 
   7  -1   9       19.36       12.38      7.66 o 
   8  -1   9      336.79      395.42     27.81 o 
   9  -1   9       33.87       55.58     12.56 o 
  10  -1   9        0.03        4.92     15.95 o 
  11  -1   9       18.84       52.93     25.98 o 
  12  -1   9       39.73       49.61     35.10 o 
  13  -1   9      330.46      342.78     40.11 o 
 -13   0   9       17.32      -14.59     36.47 o 
 -12   0   9       27.19       31.00     46.49 o 
 -11   0   9       27.91       37.38     28.26 o 
 -10   0   9       12.05       -5.13     44.22 o 
  -9   0   9        3.48       34.30     38.75 o 
  -8   0   9      296.00      217.38     45.13 o 
  -7   0   9        0.75       24.30     12.84 o 
  -6   0   9       14.52       -1.68     16.72 o 
  -5   0   9     1874.97     1921.82     61.20 o 
  -4   0   9       37.04       35.14     10.62 o 
  -3   0   9      242.83      182.12     14.14 o 
  -2   0   9       14.02       -2.34      6.75 o 
  -1   0   9     1534.14     1529.14     34.45 o 
   0   0   9     1417.72     1504.43     31.26 o
[truncated: 298,052 more chars]
